# Supplementary material for: A Modular Cytokine Analysis Method Reveals Novel Associations With Clinical Phenotypes and Identifies Sets of Co-signaling Cytokines Across Influenza Natural Infection Cohorts and Healthy Controls
Source: Front Immunol. 2019 Jun 18;10:1338. doi: 10.3389/fimmu.2019.01338 (PMC6594355; doi:10.3389/fimmu.2019.01338)
Supplement: Supplementary file 2 [file Table_2.xlsx]

## Sheet: PICFLU patient info
PTID	Age	Bacterial coinfection	ALI-ARDS	Shock	Death	ARDS	ECMO
2001	12.1809	FALSE	0	0	0	0	FALSE
2002	2.22877	FALSE	0	0	0	0	FALSE
2003	3.23632	FALSE	0	0	0	0	FALSE
2004	17.1694	FALSE	0	0	0	0	FALSE
2005	18.1935	FALSE	0	0	0	0	FALSE
2006	9.21865	FALSE	0	0	0	0	FALSE
2007	7.09665	FALSE	0	1	0	0	FALSE
2008	13.276	FALSE	0	0	0	0
2009	2.08617	FALSE	0	1	0	0	FALSE
2010	0.0657098	FALSE	1	0	0	1	FALSE
2011	10.9078	TRUE	0	0	0	0
2012	0.271167	FALSE	1	0	0	0	FALSE
2013	3.8139	FALSE	0	0	0	0	FALSE
2014	0.895296	FALSE	1	0	0	1
2015	4.33696	TRUE	1	0	0	1	FALSE
2016	5.60461	FALSE	0	0	0	0	FALSE
2017	5.8152	TRUE	1	0	0	1
2018	3.34857	FALSE	0	0	0	0	FALSE
2019	6.22611	FALSE	0	0	0	0	FALSE
2020	0.0820231	TRUE	0	0	0	0	FALSE
2021	7.58685	FALSE	1	0	0	1
2022	4.64897	FALSE	0	0	0	0
2023	1.88368	FALSE	0	1	0	0	FALSE
2024	4.471	FALSE	0	0	0	0
2025	5.53593	FALSE	1	1	0	1
2026	7.56472	FALSE	1	1	0	1
2027	11.9619	TRUE	1	1	0	1	FALSE
2028	7.91803	TRUE	1	1	1	1
2029	13.2269	FALSE	0	0	0	0	FALSE
2030	7.66603	TRUE	0	0	0	0
2031	3.72093	FALSE	0	0	0	0
2032	0.736611	FALSE	0	0	0	0	FALSE
2033	7.28568	TRUE	0	0	0	0	FALSE
2034	8.66559	FALSE	0	0	0	0	FALSE
2035	3.83033	FALSE	0	0	0	0	FALSE
2036	11.1542	TRUE	0	0	0	0	FALSE
2037	15.1297	FALSE	0	1	0	0
2038	6.00149	TRUE	1	0	0	1
2039	10.6068	FALSE	1	1	0	0	FALSE
2040	0.709118	FALSE	1	1	0	1
2041	12.422	TRUE	1	1	0	1	TRUE
2042	8.40823	FALSE	1	1	0	1	FALSE
2043	3.66343	TRUE	0	0	0	0	FALSE
2044	7.50746	FALSE	0	0	0	0	FALSE
2045	9.8592	FALSE	1	1	0	1	FALSE
2046	2.00141	FALSE	0	0	0	0
2047	8.18372	FALSE	0	1	0	0	FALSE
2048	18.114	TRUE	1	0	0	1	FALSE
2049	6.53276	FALSE	0	0	0	0	FALSE
2050	8.20562	TRUE	0	1	0	0	FALSE
2051	12.8517	FALSE	1	1	0	1	FALSE
2052	3.31298	TRUE	1	1	0	1	FALSE
2053	6.52991	FALSE	1	0	0	1	FALSE
2054	9.96051	TRUE	1	1	0	1	TRUE
2055	7.8222	FALSE	0	0	0	0	FALSE
2056	6.07268	FALSE	0	1	0	0	FALSE
2057	3.35405	FALSE	0	1	0	0
2058	8.40549	TRUE	0	1	0	0	FALSE
2059	10.1111	FALSE	0	0	0	0	FALSE
2060	5.78235	FALSE	1	1	1	1
2061	3.96723	FALSE	0	0	0	0	FALSE
2062	1.70583	TRUE	0	0	0	0	FALSE
2063	13.4622	FALSE	1	1	1	1
2064	5.58259	FALSE	0	0	0	0
2065	5.04596	FALSE	1	1	0	0	FALSE
2066	1.71404	FALSE	0	0	0	0	FALSE
2067	12.7532	TRUE	1	1	0	1	FALSE
2068	15.2831	TRUE	0	0	0	0	FALSE
2069	3.26918	FALSE	1	0	0	1	FALSE
2070	2.92408	TRUE	0	0	0	0	FALSE
2071	14.3084	TRUE	1	1	1	1	TRUE
2072	10.0837	FALSE	0	0	1	0	FALSE
2073	7.26641	FALSE	0	1	0	0
2074	2.83659	FALSE	0	1	0	0	FALSE
2075	6.54645	FALSE	1	0	0	1
2076	8.99939	FALSE	0	0	0	0
2077	10.9051	FALSE	0	0	0	0	FALSE
2078	1.12813	TRUE	0	0	0	0	FALSE
2079	3.37846	FALSE	1	0	0	1
2080	1.52228	TRUE	1	0	0	0	FALSE
2081	7.70709	FALSE	0	0	0	0
2082	11.6826	TRUE	0	1	0	0	TRUE
2083	0.826962	TRUE	1	1	0	1	FALSE
2084	10.5657	TRUE	1	1	0	0	FALSE
2085	16.7642	TRUE	1	1	0	1	FALSE
2086	10.9133	TRUE	1	1	0	1	FALSE
2087	4.13698	FALSE	0	1	0	0	FALSE
2088	7.31306	FALSE	0	0	0	0	FALSE
2089	1.28955	FALSE	0	0	0	0	FALSE
2090	11.4965	FALSE	1	1	0	1
2091	3.50452	TRUE	0	1	0	0
2092	0.120468	FALSE	0	0	0	0	FALSE
2093	13.3063	FALSE	0	1	0	0	FALSE
2094	8.62726	FALSE	0	0	0	0	FALSE
2095	14.6151	FALSE	1	1	0	1	FALSE
2096	16.9203	TRUE	1	1	0	1	FALSE
2097	1.53882	FALSE	1	1	0	1	FALSE
2098	2.20402	TRUE	0	0	0	0	FALSE
2099	0.0628578	TRUE	1	0	0	1
2100	6.97071	FALSE	1	1	0	1	FALSE
2101	1.86725	FALSE	1	1	0	1
2102	4.18626	TRUE	1	0	0	1	FALSE
2103	16.0659	FALSE	0	1	0	0	FALSE
2104	2.66672	FALSE	1	1	0	1	FALSE
2105	15.4967	TRUE	1	1	1	1	FALSE
2106	15.3214	FALSE	0	0	0	0	FALSE
2107	3.37869	FALSE	1	1	0	1	FALSE
2108	0.30676	TRUE	1	1	0	1	FALSE
2109	6.06173	TRUE	1	1	0	0	FALSE
2110	12.556	TRUE	0	0	0	0	FALSE
2111	1.59084	TRUE	0	1	0	0	FALSE
2112	13.4076	FALSE	1	1	0	1	FALSE
2113	8.13158	FALSE	1	1	0	1	FALSE
2114	0.613405	TRUE	0	0	0	0	FALSE
2115	3.63605	TRUE	0	0	0	0	FALSE
2116	11.1104	FALSE	0	1	0	0	FALSE
2117	6.12732	FALSE	0	0	0	0
2118	15.272	TRUE	1	1	0	1
2119	8.64916	FALSE	1	1	0	1	FALSE
2120	11.1926	FALSE	1	0	0	0
2121	8.24658	TRUE	0	1	0	0	FALSE
2122	9.38543	FALSE	0	0	0	0
2123	0.47651	FALSE	0	1	0	0	FALSE
2124	7.3814	FALSE	0	1	0	0
2125	15.302	TRUE	1	1	0	1
2126	6.36301	FALSE	1	1	0	1	FALSE
2127	11.3896	FALSE	0	0	0	0	FALSE
2128	5.62925	TRUE	1	1	0	0	FALSE
2129	9.18568	TRUE	1	1	0	1	FALSE
2130	8.20277	FALSE	0	0	0	0	FALSE
2131	1.16646	FALSE	1	1	0	1	TRUE
2132	6.86941	FALSE	1	1	0	1	FALSE
2133	8.50109	FALSE	1	1	0	1
2134	9.68409	TRUE	1	1	0	1	FALSE
2135	17.8539	FALSE	0	0	0	0
2136	8.3918	FALSE	1	1	0	1	FALSE
2137	7.72078	TRUE	0	0	0	0
2138	3.12943	FALSE	0	1	0	0
2139	4.87906	TRUE	1	1	0	1	FALSE
2140	15.253	FALSE	0	0	0	0	FALSE
2141	9.88111	FALSE	0	0	0	0	FALSE
2142	4.04663	TRUE	1	0	0	1	FALSE
2143	9.02688	FALSE	0	1	0	0	FALSE
2144	5.15286	FALSE	0	0	0	0	FALSE
2145	2.40377	FALSE	0	0	0	0	FALSE
2146	15.0338	TRUE	1	1	1	1	FALSE
2147	7.47711	TRUE	1	1	0	1
2148	0.158799	TRUE	0	0	0	0
2149	1.20194	TRUE	0	0	0	0	FALSE
2150	1.76059	TRUE	0	0	0	0	FALSE
2151	12.4738	FALSE	1	1	0	1	FALSE
2152	12.4932	FALSE	0	0	0	0	FALSE
2153	16.3618	TRUE	1	1	0	1	FALSE
2154	1.43752	FALSE	0	0	0	0	FALSE
2155	5.74698	FALSE	1	1	0	1	FALSE
2156	5.52521	FALSE	0	0	0	0	FALSE
2157	14.1193	TRUE	1	1	0	1
2158	5.34725	FALSE	1	0	0	1	FALSE
2159	5.94126	TRUE	0	0	0	0	FALSE
2160	16.3671	FALSE	0	0	0	0
2161	5.13084	FALSE	0	1	0	0	FALSE
2162	3.98639	FALSE	1	1	0	1	FALSE
2163	5.48688	FALSE	0	0	0	0	FALSE
2164	1.19932	FALSE	0	0	0	0	FALSE
2165	9.42125	FALSE	1	1	0	1	FALSE
2166	1.48668	FALSE	1	1	0	1	FALSE
2167	5.50331	FALSE	0	0	0	0	FALSE
2168	2.22592	FALSE	0	0	0	0
2169	9.35007	FALSE	1	0	0	1	FALSE
2170	6.05899	TRUE	0	0	0	0	FALSE
2171	1.59894	FALSE	1	0	0	1
2172	5.6564	FALSE	0	0	0	0
2173	4.36696	FALSE	1	1	0	1
2174	12.5012	TRUE	1	1	0	1
2175	9.97693	FALSE	0	0	0	0	FALSE
2176	13.758	TRUE	1	1	1	1	TRUE
2177	7.30211	FALSE	0	0	0	0	FALSE
2178	2.56553	TRUE	0	0	0	0	FALSE
2179	1.74678	FALSE	0	0	0	0	FALSE
2180	5.68127	FALSE	0	0	0	0	FALSE
2181	10.8613	FALSE	0	0	0	0	FALSE
2182	3.95628	FALSE	1	0	0	1
2183	5.43212	FALSE	1	1	0	1	FALSE
2184	17.1311	TRUE	0	1	0	0	FALSE
2185	16.3673	FALSE	1	1	0	1	FALSE
2186	14.5521	TRUE	1	1	1	1	FALSE
2187	12.1892	TRUE	1	1	0	1	FALSE
2188	13.862	FALSE	0	0	0	0	FALSE
2189	3.29359	TRUE	0	0	0	0	FALSE
2190	6.52432	FALSE	1	1	0	1
2191	0.153323	FALSE	0	0	0	0	FALSE
2192	3.86866	FALSE	1	0	0	1	FALSE
2193	10.267	TRUE	1	1	0	1	FALSE
2194	2.21508	FALSE	1	0	0	0	FALSE
2195	14.2181	TRUE	1	1	0	1	TRUE
2196	1.84809	FALSE	1	1	0	1	FALSE
2197	10.1193	FALSE	0	0	0	0	FALSE
2198	6.17387	TRUE	1	1	0	0	FALSE
2199	17.9086	TRUE	1	1	0	0	FALSE
2200	13.2925	FALSE	1	1	0	1	FALSE
2201	14.7848	TRUE	1	0	0	1	FALSE
2202	14.7108	FALSE	0	1	0	0	FALSE
2203	5.97138	TRUE	1	1	0	1	TRUE
2204	0.837914	FALSE	0	0	0	0	FALSE
2205	0.648998	TRUE	1	0	0	1	FALSE
2206	10.1056	FALSE	1	1	1	1
2207	4.80788	FALSE	1	1	0	1	FALSE
2208	14.6889	FALSE	0	0	0	0
2209	14.7792	TRUE	1	1	0	1	TRUE
2210	11.2858	FALSE	0	0	0	0	FALSE
2211	11.721	FALSE	0	0	0	0	FALSE
2212	0.520088	FALSE	0	0	0	0
2213	3.52654	TRUE	0	0	0	0	FALSE
2214	8.14801	FALSE	0	1	0	0	FALSE
2215	14.0893	TRUE	1	1	1	1	FALSE
2216	14.103	FALSE	0	0	0	0	FALSE
2217	0.843389	TRUE	0	1	0	0	FALSE
2218	8.20015	TRUE	0	0	0	0	FALSE
2219	15.1706	TRUE	1	1	1	1	FALSE
2220	2.98979	TRUE	0	0	0	0	FALSE
2221	1.8263	TRUE	0	0	0	0	FALSE

## Sheet: PICFLU serum
PTID	TNFα	TNFβ	IFNα2	IFNγ	Eotaxin	GCSF	GM-CSF	GRO	IL1α	IL1β	IL1Ra/Ra2	IL2	IL3	IL4	IL5	IL6	IL7	IL8	IL9	IL10	IL12-P40	IL12-P70	IL13	IL15	IP10	MCP1	MCP3	MDC	MIP1α	MIP1β	sCD40-L	VEGF	FKN	EGF	FGF-2	TGFα	FLT3L
2001	0.9	0.7	1.8	4.2	16.8	313.5	2.8	515.9	157.9	3.2	8.7	7.7	0.1	4	0.03	0.1	0.06	11.5	0.07	4.7	3.5	0.3	0.8	0.3	562.6	60.3	8	371	1	0.5	1220.4	30	5	82.1	48.1	0.4	4
2002	4.1	0.7	1.8	0.2	12.3	32.5	0.7	388	2.6	0.02	16.6	0.1	0.1	4	0.03	9.2	0.06	34.1	0.07	12	14	0.3	0.8	0.3	1101.4	397.7	28.6	992.5	1	0.5	3619.4	49.7	5	3	85.9	0.1	4
2003	1	0.7	5.7	0.2	20.7	15.8	4.2	1724.9	2.6	0.02	42.1	0.9	0.1	4	0.03	83.8	2.1	15.3	0.07	0.5	19.8	0.3	0.8	0.3	336.6	202.3	52	611.6	1	17.3	22931.8	285.2	39.7	29.1	144.9	0.1	29.4
2004	1.6	2.2	4.2	0.4	41.9	36.9	2.5	695.8	2.6	0.02	19.3	0.1	0.1	4	0.03	3.7	13.8	6.9	0.5	14.6	6.8	0.3	2	5.2	1180.7	275.8	22.1	716.2	1	13.2	54179.6	69.1	104	33.4	64	3.6	11
2005	0.3	4.7	1.8	36.3	44.1	16.8	0.1	965.4	2.6	0.7	11.6	0.1	0.1	4.2	0.03	8.5	0.06	13.2	0.07	15.1	26.6	0.3	3.1	4.1	1750.9	126.6	69.9	577.3	1	0.5	4030.7	30	12.3	6.6	28.1	0.1	4
2006	5.1	0.7	1.8	135.6	75.2	25.1	17.1	1363.8	561.7	0.02	27.4	0.1	0.1	10.2	3	6.8	0.06	41.1	0.6	43.4	5.6	3	0.8	0.3	1755.2	434.8	93.9	1592	3.4	18.5	3548.3	540.9	50.4	39.1	44.6	0.1	4
2007	24.5	1.1	2.2	0.2	48.5	18	1.5	99.6	6.8	0.02	22.1	1.2	0.1	4	0.03	56.3	0.06	100.4	1	150	67.7	0.3	2.1	3.9	10287.6	1494.8	89	1258.2	1	12	329.2	30	78.2	3	86.2	0.1	21.9
2008	1.6		1.8	0.2	44	5.2	0.1	317.5	2.6	1.9	4.7	0.5		4	0.03	3.6	0.06	0.05		1.9	3.5	4.8	1.02		377.2	156.4		2053.1	1	20.9	576.2	30	5
2009	4.7	4	9.7	2.9	34.4	108.5	11.7	775.6	35	0.02	26	0.1	0.1	4	0.03	0.1	3.1	3.3	0.07	3.9	7.6	0.3	0.8	0.3	907.7	106.7	22.7	1191.6	1	10.3	10000	151.2	50.9	45.3	57.4	1.9	4
2010	9.3	0.7	4.7	3.7	32.5	16	5.2	953	2.6	0.02	64.1	0.1	0.1	4	0.03	20.8	0.06	27.5	0.07	33.3	11.2	0.3	0.8	0.3	2532.1	1903	31.6	1803.5	14.9	28.8	14908.7	173.3	75.3	12.2	93	0.1	24.4
2011	6.1		1.8	0.2	14.5	101.5	0.1	5692	2.6	3.6	12.9	0.1		4	0.03	0.1	15.1	9.8		26.1	5.7	2.3	0.8		1336.2	93.1		1657.6	1	95.3	10000	30	199.9
2012	9.7	1.2	9.1	1.3	40.5	205.4	5.6	3029.1	2.6	0.02	19.7	0.1	0.1	4	0.3	52.5	0.4	11.7	0.07	5.3	3.5	0.3	0.8	0.3	260.6	693.3	8	978.2	548.6	36.1	1593.2	993.4	60.3	28.1	47.6	0.3	4
2013	2.9	2.8	14.6	5.1	71.3	30	5.2	1016.9	2.6	0.2	59	1.3	0.1	12.6	7.8	3.3	7.6	16.4	2	70.4	39.1	3.8	6.4	3.6	622.9	318.2	48	843.7	1	17.3	38307.3	60.6	130.7	24.5	76	0.1	13.1
2014	5.2		2.9	0.2	11.3	20.9	4	1141	2.6	1.3	14.3	0.1		4	0.03	0.1	0.06	0.05		32.7	3.5	0.3	0.8		4186.3	387.3		222.1	1	26.5	3761.9	30	54.3
2015	1.6	0.7	1.8	0.2	44.7	3	3	887.7	2.6	0.02	5.6	0.1	0.1	4	2.6	0.1	4	32.6	0.07	17.7	3.5	0.3	0.8	0.3	446.1	151.4	8	341.4	1	7.9	10000	30	5	29.7	20	1.9	4
2016	2.6	0.7	1.8	59.7	77.6	363	2.5	989.1	4.6	0.02	10	0.1	0.1	4	0.03	7.1	0.06	40.4	0.07	80.3	3.5	0.3	0.8	0.3	4074.5	704.6	8	2405.7	1	0.5	3468.1	30	5	30.7	20	0.1	4
2017	2		55.1	14.1	95.4	29	247.7	500.5	34.1	2.04	28.9	0.75		4	3.5	20.8	5.2	26.42		2.7	42.3	1.1	3.7		207.7	197.9		476.1	25	24.4	499.4	131.6	21.8
2018	10.6	0.7	29.8	4.1	109	1355.3	17.7	768.5	89.4	0.02	73.3	1.4	1.1	4	317.5	7.9	7.1	21.2	25.9	314.4	3.5	0.3	0.8	5.4	5486.5	587.1	29.2	1885.5	1	18.8	10000	275.5	175.2	35.9	68.6	19.1	4
2019	6.2	9.9	97.2	140.6	138.2	333.8	269.3	965.5	191.3	0.9	131.5	2.2	0.3	4	24.4	34.9	78.7	64.5	13.9	37.8	10	78	2	5.5	1295.7	1269.3	41.4	1386.6	15.6	88.6	5035.9	1664.2	315.4	109.2	248.9	51	4
2020	6	0.7	1.8	1.6	51.7	27.2	5.6	2320.7	2.6	0.02	0.2	0.1	0.1	4	0.03	0.1	0.06	3.9	1.4	5.9	3.5	0.3	0.8	3.2	509.6	158.4	8	1268.1	1	26.8	10000	344.3	102.5	53.5	107.5	0.1	4
2021	5.3	24.9	1.8	4.8	40.1	65.3	7.1	547.1	25.6	3.1	42.1	4.6	0.1	4	4.5	2	6.2	18.4	5.8	100	34.1	3.5	7.8	8.7	864.5	120.4	35.4	371.9	2.8	13.4	10000	182.3	84.5	27.7	99.8	0.1	4
2022	2.2		1.8	0.2	18.2	103.1	0.1	1133	2.6	0.6	12.4	0.1		4	3.93	4.4	0.06	7.2		77.3	128.3	0.3	0.8		1750.9	119.1		613	1	0.5	654.5	30	308.6
2023	5.9	0.7	12.7	3.9	114.2	357.5	10.1	560.8	45.6	0.02	39.1	0.1	0.1	4	0.03	11.7	0.06	22.3	0.07	4.6	37.2	0.3	0.8	2.3	2524.5	894.1	31.9	969	1	12.5	10000	191.3	77.7	36.2	72.3	1.3	4
2024	4.6		14.2	8.5	434.5	173.8	134	1067.8	2.6	0.02	0.2	0.59		4	2.35	58.8	0.06	89.26		4.8	3.5	1.3	0.8		414.5	426.3		853.7	19.2	14.2	4242.8	213.9	21.8
2025	8.1		9	0.2	64.4	28.5	0.1	4789	2.6	4.8	79.5	1.8		4.6	16.09	5.8	9.5	0.05		13.3	57.7	4.3	0.8		1053.4	272		1112.6	1	26.7	42418.9	30	54.6
2026	3.5		9.5	0.2	73	83.5	0.1	1081.5	2.6	5.9	31.1	1.6		6.7	19.34	16.6	13.9	0.05		30.3	57.7	0.3	1.53		1060.8	275.3		427.9	1	14.1	6432.7	30	46.6
2027	10.2	0.7	7.2	0.2	19.5	2287.4	9.9	696.3	2.8	0.02	52.5	1.8	0.1	10.1	0.03	295.2	0.06	229.5	0.07	13.3	50.6	3.4	0.8	9.2	2558.4	4681.5	86.6	730.2	43.7	18.6	1429.1	49.7	134.5	6.1	87.4	0.1	17
2028	4.7		4.8	0.2	167.4	10500	3.6	10000	2.6	4.1	7801.7	0.1		4	0.03	10000	0.06	10000		1684.6	17	0.3	0.8		24400	7140.1		1456.3	119.7	299.3	5782.7	30	231.1
2029	3.8	9.5	1.8	0.2	24.8	48.3	2.7	467.2	28.7	0.02	10.6	0.1	0.1	4	0.03	15.5	0.06	6.5	0.07	0.5	3.5	0.3	0.8	0.3	1518.5	295.6	37.9	532.5	1	3.3	1828.5	30	5	3	20	1	4
2030	2.2		1.8	0.2	47.9	797	0.1	874.2	2.6	0.35	96.2	0.67		4	0.03	34.1	0.06	28.22		57.3	3.5	0.7	0.8		2405.4	164		839.8	1	6.3	1350	35.2	221.9
2031	4.8		12.3	0.2	81.2	57.3	0.8	2826.5	2.6	26.7	11.4	15.8		4	0.03	10.5	6.5	0.05		5.2	64.1	1.9	0.8		62.7	83.3		675.6	1	91.3	662.8	30	89.9
2032	15.3	0.7	21.2	12.8	90.6	112.3	14.5	1524.6	46	0.02	37.8	0.1	0.1	4	1	12	2.1	57.9	0.07	10.8	3.5	0.3	0.8	0.7	3674.3	1099.4	8	1153.2	1	11.6	10000	523.2	5	77.5	64.8	0.4	4
2033	12.9	80.1	40.7	23.4	54.7	293	21.3	1130	206.2	25.6	122.7	33.7	4.8	133.7	5.4	34.6	17.8	46.8	21	147.1	419.6	23.9	65.2	29.4	1944.1	263.9	43.9	821.6	22	41.5	10000	323.7	240.3	81	132.9	5.3	4
2034	4.4	2.6	14.6	4.6	30.1	29.4	9	795	18.4	2.6	37.8	2.6	0.1	4	1	2.8	4	6.4	1.3	8.5	31.6	5.1	1.5	1.3	470.6	105	21.4	584.4	6.9	14.7	10000	166.5	54.7	50.6	71.7	0.9	4
2035	2.9	0.7	4.4	3.9	65.3	40.7	8.8	901.5	26.6	0.02	25.1	0.1	0.1	4	0.03	0.1	3.2	8.9	0.07	0.5	3.5	3.7	0.8	0.5	1162.7	196.6	8	1076	1	8.2	10000	177.1	5	60.6	55.5	2.3	4
2036
2037	3.9		1.8	0.2	33.9	158	0.1	548	2.6	0.02	11.2	0.1		4	0.03	19.8	11.2	0.4		20.2	39.7	0.3	0.8		1187	420.8		981	1	23.7	10000	30	93
2038	22.8		1.8	0.2	46.1	26.9	0.1	2727.5	2.6	0.02	73.1	0.1		4	0.03	60.8	0.06	96.4		29.1	3.5	0.3	0.8		527.2	640.8		1018.6	1	60.5	2767.5	30	54.3
2039	9.8	5.8	22.1	7.9	119.4	271.6	17.1	821.9	60.5	2.4	41.8	1.9	0.2	4	1	46.7	2.2	145.7	1.7	12.6	46.8	7.3	3.2	4.5	1560	1315.3	28.4	538.7	1	28.5	10000	191.3	95.4	59.6	68.3	0.4	5.9
2040	11.7		11.3	0.2	106	22.8	0.1	3696	2.6	2.5	24.4	0.1		9.3	0.03	0.1	0.06	1.8		2.8	30.2	2.3	0.8		439.5	595.6		2044.9	1	46	10000	30	116.9
2041	14.4	6	47.9	15.4	39.7	10500	30.6	1918.9	39.3	5.6	108.8	3.2	0.4	4	2	3465.9	13.6	1118.5	3.1	98.3	42.3	13.1	7.5	6.1	1547.6	5511.3	44.1	330.1	37.8	24.8	777.5	236.8	294.3	16.8	84.5	2.3	4
2042	0.8	0.7	1.8	0.2	32.9	38.9	14.7	5847.6	2.6	0.02	87.7	0.1	0.1	4	8.1	6.1	4.9	25.4	3.1	86.3	3.5	0.3	0.8	6.7	1800.4	143.5	31.2	1512.2	1	11.4	16289	72.7	5	11.9	60	21.7	4
2043	5.2	0.7	1.8	5.5	61.5	18	0.1	146.2	2.6	0.02	10.7	0.1	0.1	4	0.03	21.3	0.06	49.1	0.07	17.6	3.5	0.3	0.8	0.3	2057.5	297.8	8	149.3	1	2.4	915	30	5	3	20	0.3	13.2
2044	3.6	0.7	23.9	2.4	85.2	61.9	7.3	971.1	13.9	0.6	31	1.1	0.1	4	10.7	5.4	5.4	9.6	1.6	60.8	12.4	3.7	1.2	1.9	1949.7	451.7	11.2	1220.9	1	11.1	10000	72.6	99.4	10.9	45.6	0.1	4
2045	0.5	0.7	1.8	0.2	17	3	1.6	234.6	2.6	0.02	7.3	0.1	0.1	4	0.03	20	0.06	33.3	0.07	4.7	4.4	0.3	0.8	0.3	517.6	1168	26.2	362.3	1	0.5	471.5	37	27.1	3	20	0.1	4
2046	1.7		1.8	0.2	14.3	65.6	0.1	177	2.6	3	3.9	0.8		4	0.03	0.1	3	0.05		19.9	8.9	0.3	0.8		1596.6	45.3		513	1	5.8	1687.6	30	5
2047	26	14.7	13.9	4.9	102.4	49.3	7.5	711.5	53.8	5	76.3	6.3	0.5	4	0.9	16.8	4.8	66.9	3.8	40.5	75.6	5.9	8.7	16.4	1278	1173.2	19.9	530.9	11.7	34.9	759.3	111.5	174.7	13.8	47.9	1.3	4
2048	2.7	0.7	1.8	4.2	98.9	39.2	6.6	619	107	0.02	17.1	0.1	0.1	4	0.03	7.3	0.6	18.2	0.07	10	3.5	0.3	0.8	0.3	5972.4	583.4	18.1	657.1	1	0.5	10000	30	5	13.4	20	0.1	4
2049	7.8	6.9	13.2	897	96.4	3096.8	18.3	1748.9	1781.9	0.02	35.1	0.1	0.1	4	4.4	73.5	2.7	176.3	0.07	54.1	3.5	9.6	2.9	0.3	3717.5	891.5	16.8	5997.5	54.7	39.9	4333.8	2834.5	896.5	71.3	159.3	0.2	4
2050	8	0.7	4	52.7	39.5	10000	16.1	1985.9	74.7	0.02	139.6	9.7	0.1	4	10.4	1688.6	0.06	606.9	2.9	1752.5	18	0.3	0.8	5.3	24400	7381.7	29.8	1900.8	6.9	21.3	388.5	427.2	102.4	6	27.2	0.4	4
2051
2052	27.9	0.7	9.7	0.2	18.7	10000	14.1	2431.8	2.6	0.02	54.2	0.1	0.1	4	0.03	1670.4	0.06	1720.7	0.07	293	3.5	0.3	0.8	3.6	4905	4768.8	84.6	856.7	36.5	25.2	100.9	39.5	5	3	31.2	0.1	4
2053	11	3.9	21.4	60.9	729.5	300.2	12.9	4802.3	5.4	0.02	716.7	0.1	0.3	4	334.7	98.2	19.6	75.2	55.4	1426.1	7	3.2	24.2	3.1	5716.7	4337.2	113.3	1660.4	4.4	14.1	6643.4	380.8	101.9	63.7	52.5	4.3	88.3
2054	102	16.8	114.6	76.9	79.4	10500	134.1	10000	281.1	30.8	354.3	6.2	1	4	3.8	10000	25.2	10000	3.4	1463.3	69.1	11.7	8.5	12.6	10500	10823.8	152.9	1510	126.5	152.3	3027.2	377.1	567.9	27.7	167.4	3	24.9
2055	7.8	101.6	38.2	171.1	48.9	13.3	13.3	1014.1	22.4	0.02	77.4	0.9	0.1	4.3	7.7	2.7	2.3	17.5	1.1	9.9	19.3	3	14.5	0.3	537.3	327.6	77.7	3933.1	7.3	14.8	1052.1	217.6	90	21.6	99.3	5.1	4
2056	3.7	0.7	1.8	2.3	76.8	76	4.4	594.4	15.5	0.02	0.2	0.1	0.1	4	0.03	0.1	0.06	9.5	0.07	2.8	3.5	0.3	0.8	1.4	2736.4	603	8	523.1	1	8.3	10000	49.4	5	25	20	0.2	4
2057	3.6		1.8	0.2	31	35.5	0.1	2474	2.6	0.02	7.5	0.1		4	0.03	0.1	0.06	2.3		223.3	7.2	0.3	0.8		3279.3	237		1031.1	1	20.6	3711.2	30	104.8
2058	2.5	0.7	1.8	0.2	17.8	684.2	0.1	441.7	2.6	0.02	12.3	0.1	0.1	4	0.03	40.9	0.06	9	0.07	3.8	7.7	0.3	0.8	0.3	2769.2	566.6	25.1	638.4	1	0.5	18171.5	30	10.1	83.5	39.8	5.4	4.1
2059	2.4	0.7	1.8	8.6	0.5	125.2	1.1	402.6	2.6	0.02	28	0.1	0.1	4	0.03	420.1	1.1	58	0.07	15.1	21.7	0.3	0.8	4.5	427.1	365.1	35.1	262.9	1	5.5	17037.4	319.2	5	21.4	95.7	4.6	4
2060	8.6		9.5	9.1	201.3	31.1	99	1337.5	54.8	0.02	20.6	0.44		4	0.03	64.5	0.06	32.27		3.8	3.5	0.6	10.6		2121.3	687.5		4146.8	17.2	40	11165.7	743.9	70.4
2061	5.6	311.1	53.3	21.2	42.4	45.9	10.1	399.6	154.3	5.2	108.7	7.7	1.7	52.6	4.7	7.6	1.7	29.4	8	17.6	55.3	0.3	327.7	10.5	436	147.1	163.4	1396.8	8.8	13.5	4817	998.4	598.3	83	66.8	32.9	4
2062	4.3	0.7	9.7	8.7	28.7	2144.7	73.3	925.8	2.6	0.02	50.3	9.8	0.1	4	0.03	23.8	0.06	114.3	1.4	33.8	25.6	2.4	0.8	0.3	4016.5	172.4	56.6	941.7	1	12.6	2630.1	85.5	36.2	3	220.1	0.1	33.6
2063	12.3		1.8	3.8	22.2	12	0.1	562.7	2.6	0.47	86.8	0.65		4	4.29	31.6	0.06	34.17		9.2	34.1	0.8	0.8		4105.1	470.2		873.6	19.1	21.2	976.3	63.2	18.5
2064	5		7.8	0.2	74.4	115.3	0.1	878	2.6	0.6	7.5	0.2		5.3	0.03	0.1	9.7	0.05		0.5	44.9	8.9	0.8		504.8	121.8		1891.2	1	21.6	14500	30	118.7
2065	4.3	0.7	1.8	7.2	54.6	51.9	4.6	1020.6	2.6	0.02	28.3	0.1	0.1	4	22.7	4.3	0.06	6.6	1.6	41.9	3.5	0.3	0.8	0.3	821.8	245.6	8	1037.7	1	2.6	5413.1	54	24.9	61.1	48.1	0.9	4
2066	13.7	38.1	26.6	17.4	23	55.6	13.4	2076.9	8.8	5	124.4	6.7	0.1	42.8	4.2	86.9	12.8	102.6	3.3	22.7	155.1	11.9	35.7	8.8	457.8	266.5	176.3	1009.3	17.2	23.4	34502.7	726.2	262.8	50.7	132.9	3.9	40.7
2067	36.2	2.3	34.6	7.2	13.7	10000	26.2	4396.6	12.7	7.6	1267.7	19.6	0.1	11	0.03	5029.3	5.5	10000	1	1003	109.9	22.4	7.3	9.1	9563.8	2945	126.5	1040	93.8	46.3	2507.2	59.8	136.3	6.9	232.8	0.1	31
2068	0.3	2.5	1.8	34.7	6.2	14.9	1.2	321.6	2.6	0.02	3	0.1	0.1	4	0.03	1.3	0.06	13.6	0.07	0.5	16.7	2.9	0.8	0.3	200.1	63	53.3	640.8	1	3.5	4401.9	88.8	5	10.4	78.9	0.1	21
2069	0.3	0.7	1.8	0.2	0.5	3	0.1	659.3	2.6	0.02	0.2	0.1	0.1	4	0.03	0.1	0.06	19	0.07	6.3	3.5	0.3	0.8	0.3	223.5	121.4	8	479.6	1	0.5	928.9	62.9	5	3	38.1	0.1	11.8
2070	5.5	1.1	3.3	0.2	14	147	5.6	2747.7	18	0.02	16.4	0.1	0.1	4	0.03	1.4	5	11.5	0.07	1.8	3.5	0.3	0.8	0.7	1366.3	97.5	16.3	483.7	1	6.8	10000	151.2	5	58.5	64.8	0.6	4
2071	63.7	0.7	70.4	20.5	56.3	10500	43.4	10000	127.9	6.7	744.3	2	0.9	4	1.9	10000	16.6	10000	1.9	1266.5	25	5.8	2	21.5	10500	5996.3	103	1546.4	44.9	68	4483.3	154.8	255.8	22.3	114.2	2.7	16.9
2072
2073	3.5		202.5	3.3	90.7	37.2	0.1	1301.6	471.1	0.23	64.7	0.1		28.6	8.76	34.6	16.6	17.97		56.2	94.2	0.5	77.1		7958.7	278.7		1440.2	24.4	24.7	464	511.9	82.4
2074	7.6	0.7	1.8	2.7	49.2	842.5	0.2	195.7	7.5	0.02	37.6	0.1	0.1	4	0.03	167.5	0.06	37.9	0.07	66.3	3.5	0.3	0.8	5.3	15152.6	446.9	8	864.4	4.8	5.8	1574.6	122.3	34.3	25.2	20	0.3	4
2075	2		10.1	0.2	66.8	98.1	0.1	245	2.6	0.02	25.2	0.1		4	0.03	7.9	1.6	0.05		64.5	3.5	0.3	0.8		3331.6	138.2		1419	1	11.7	481.6	30	73.4
2076	105.1		438.3	0.2	263.9	148.5	24.5	3937.5	2.6	168.3	521	29.2		37	0.03	18	0.06	0.05		31	329.4	11.2	0.8		750.1	377.4		1548.5	1	164	14500	1033.6	340.9
2077	7.4	0.7	153	2.1	63.5	16.2	8.6	1517.5	40	0.02	58.6	0.1	0.1	4	13	17.3	3.5	20.8	4.1	102.2	3.5	0.3	0.8	7	17634.3	5276.5	58.5	917.9	8.9	20.5	6796.5	85.6	248.9	64.2	45.9	1.1	4
2078	17.8	2.7	17	6.8	120	92.8	12.9	2046.9	16.7	0.8	61.4	0.1	0.9	4	2.3	19.8	4.5	39.8	1.4	42.4	28.6	6.9	1.1	1.6	1288.4	463	23.5	1826.6	4.1	16.7	10000	347.5	93.1	309.9	176.5	4.8	4
2079	7.8		95.4	0.2	43.4	49.8	0.3	3991.5	90.5	12.1	17.2	1		52.4	1.57	1.7	98.3	10.4		6.8	60	3.8	4.53		209.1	354.7		2180.7	1	30	10000	30	218.7
2080	8.8	41	19.3	11.5	36.1	2036.7	18.9	1011.9	62.1	0.02	63.4	0.1	0.1	4	1.7	537.4	3.7	397.7	0.07	127.1	3.5	2.8	9.8	2.7	4592.1	4095.9	95.8	640.4	4.7	15.1	10000	148.6	102.6	24.2	20	0.8	4
2081	6.5		23.21	2.95	21.67	95.24	9.28	10000	8.41	3.6	23.52	1.39		4	0.03	196.32	15.06	83.03		20.63	12.66	5.72	1.55		225.71	500.23		587.63	15.61	37.89	10000	1342	131
2082	4.3	3.9	3.9	1.6	0.5	1923.9	2.2	476	7.9	2.6	25.4	7.2	0.1	14.9	0.03	777.4	0.06	57.8	1.9	41.7	66.2	0.3	9.7	8.3	7442.7	1755	34.9	1656.4	4.4	7.4	4090.8	31	121.3	5.2	52.5	0.1	12.8
2083	1.8	0.7	1.8	0.2	8.1	23.4	0.6	1452.9	2.6	0.02	11.7	0.1	0.1	4	0.03	12.5	0.06	36.3	0.07	26.7	3.5	0.3	0.8	2.8	4259.1	365.9	24.2	406.8	1	0.5	6167	237.6	39.7	36.8	54	0.1	11.2
2084	2.4	0.7	1.8	2.9	39	19	0.1	280.7	2.6	0.02	0.2	0.1	0.1	4	0.03	0.2	0.06	28.3	0.07	48.6	3.5	0.3	0.8	0.3	4317.1	280.5	18.9	941.7	1.5	0.5	332.4	30	5	3	20	0.1	4
2085	38.3	83	1.8	14.2	24.2	138	1.8	408.6	74.7	3.5	55	4.2	0.6	33	2.3	42.4	0.06	37.2	3.1	14	34.8	0.3	18.3	5.5	651	234.5	48.5	336.7	9	14.8	596.7	490.9	43.8	16.4	27.2	2.3	24.6
2086	11.5	12.4	18.8	12.3	27.5	2815.2	21.8	488.5	138.7	1.8	72.3	2.6	0.1	4	3.5	414.3	6.9	55.4	3.1	29	24.5	4.2	3.6	8	10339.7	1730.7	51.5	680.6	1	27.8	10000	117.6	89.1	37.8	121.3	4.7	4
2087	14.3	0.7	16.7	3.2	89.1	109.5	10.5	375.5	57	0.7	109	0.1	0.1	4	15.9	69.1	0.6	36.2	0.07	35.8	3.5	0.3	0.8	7.7	3070.8	1275.1	33.8	1630.5	3	22.6	10000	140.7	94.7	81.8	72.3	3.4	24.9
2088	14.1	6.1	7	5.8	0.5	75.6	1.3	448.2	7.3	6.5	68.9	12.7	0.1	41.4	0.03	255.6	3.7	76.9	1.9	27	151.3	3.1	10.7	19.5	698.4	200.6	77.1	568.9	25.8	46.3	1111.8	63.8	181.7	6.9	153	0.1	37
2089	9	0.7	30.1	7.3	44.8	109.3	10.7	661.6	36.2	1.1	41.2	0.9	0.1	4	1.4	6.7	1.6	9.9	1.5	46.4	42.7	4.2	1.4	1.8	2422.2	642.7	8	1610.1	1	14.9	10000	152.8	123.8	64.4	50.1	0.5	4
2090	15.7		1.8	30.8	47.9	1695.9	35.4	357.5	2.6	0.02	80.1	0.44		4	1.74	60.4	0.06	51.35		683.3	68.8	0.8	0.8		10000	1087.1		1995.2	18.1	16.1	867.9	30	116.7
2091	10.9		7.8	0.2	133.8	306	0.1	1036	2.6	2.1	38.3	0.1		4	0.03	9.6	3.2	0.05		34	29.7	1.3	0.8		2151.5	511.1		1138.5	1	36.5	14500	30	118.7
2092	17.3	0.7	54.3	9.4	114.9	108.5	17.1	1467.8	136.1	0.02	60	0.1	0.1	4	1.4	2	1.1	45.5	0.07	52.6	11.4	0.3	0.8	0.8	9713.9	1391	13.5	2294.5	12.8	42.9	10000	233	47	163.1	61.2	0.7	15.1
2093	2.3	4.6	1.8	0.2	48.3	214.7	6.2	885.9	16.3	2.9	14.5	3	0.1	4	0.03	20.4	0.06	10.2	2.1	10.9	35.8	0.3	3.2	4	237.7	423.5	8	959.6	1	13.7	10000	90.3	5	39.3	44.9	4.4	4
2094	7.2	90.5	44.7	15.2	69.8	192.5	37.1	835.1	65.4	0.8	111.6	1.9	0.7	6.5	4.3	4.1	8.4	12.6	4.6	36.9	37	30	24.1	3.5	3312.7	382.2	67.9	504.2	4	33.5	8677.6	224.7	137.4	64.9	77.3	13.7	4
2095	1.7	0.7	1.8	5.9	45.4	17.9	3.6	681.6	2.6	0.02	9.6	0.1	0.1	4	1	0.1	1.1	6	0.07	0.5	3.5	0.3	0.8	0.3	205.4	155.2	8	901.4	1	0.5	10000	144.2	5	23.6	20	0.1	4
2096	39.2	0.7	19.3	7.2	41.6	435	12.3	1115.8	47.3	1.1	345.9	0.1	0.1	4	1.8	289.5	9.6	144.8	2.1	233.6	3.5	6.3	0.8	14.7	5971.8	1585.5	27.4	703.6	1	20.7	10000	177	105.7	15	95.9	4.3	4
2097	3	0.7	1.8	4.8	46.8	21.7	12.2	587.8	7.2	0.02	0.2	0.1	0.1	4	0.03	1.6	0.06	12.9	0.07	80.3	3.5	2	0.8	0.3	1698.2	245.8	8	761.1	1	0.5	4614.3	30	93.6	8.3	20	0.1	7.1
2098	6.2	2	57.5	39.6	125.6	169.7	144.8	758.1	40	0.02	63.2	0.2	0.1	4	0.03	29.7	0.3	28	31.8	98.6	17.4	0.3	0.8	0.6	4867.1	919.6	42	1222.4	7.1	19.3	5841.7	85.6	37.6	65	79.4	1.9	4
2099
2100	4.5	0.7	44.7	5.7	308.4	1315.1	16.4	2627.5	22.9	0.02	158	1.6	0.1	4	231.7	278.9	1.1	20	44.4	307.1	3.5	0.3	3.3	2.5	6077.2	6573.8	18.5	1782.8	1	15	9312.9	103.3	92.3	191.3	54.1	1.7	4
2101	23.6		4.2	0.2	67	165.6	0.1	866	2.7	3	11.2	0.1		15.8	0.03	26.8	1.3	22.6		25.9	101.8	0.3	2.81		10435.9	2305.5		4919.2	1	35.1	10000	30	5
2102	2.5	0.7	6	5.7	80.7	36.1	6.3	2174.2	26.9	0.02	39	0.1	0.1	4	0.03	5	2.5	15.1	0.07	59.3	3.5	3.3	0.8	2.3	2621.1	359.7	8	834.5	1	22.6	10000	141.6	56	227.8	71.1	7.3	4
2103	3.9	1	4.4	0.2	14	23.4	1.7	366.5	7.1	0.02	28.7	0.1	0.1	4	1	23.7	0.06	14.9	0.07	170.2	13.6	0.3	0.8	2.5	8676.6	851.4	28	2795.5	1	11	1979.9	46.4	86.3	3	71.1	0.1	37.9
2104	8	0.7	1.8	3.4	59.4	20.1	7.8	933.4	10.8	0.02	19.6	0.1	0.1	4	2.3	16.7	0.06	13.5	0.07	21.1	3.5	0.3	0.8	0.3	1030.4	931.2	8	1171.4	1	6.9	10000	207.4	46.7	33.9	63.8	1.4	4
2105	9.6	0.7	10.6	1.5	17.2	615.8	6.6	340.3	55.9	1.4	26.9	1.6	0.1	4	0.03	44.9	2.2	155.7	1	12.3	3.5	0.3	1.4	11.4	1694.5	948.5	24.4	112.3	15.8	29.2	729.3	30	68.8	8.5	20	6.2	4
2106	0.3	0.7	1.8	0.2	0.5	29.4	0.1	1253	2.6	0.02	0.2	0.1	0.1	4	0.03	0.1	0.06	0.05	0.07	6.6	3.5	0.3	0.8	0.3	1751.2	93.7	13.2	353	1	0.5	10196.1	30	5	3	39.8	2.4	4
2107	3.6	0.7	1.8	0.2	34.5	3	0.1	234.8	2.6	0.02	5.3	0.1	0.1	4	0.03	0.1	0.06	48.6	0.07	8.3	3.5	0.3	0.8	3.8	142.6	307.4	8	140.3	1	0.5	683.7	39.5	5	3	20	0.1	4
2108	8	0.7	1.9	1.1	144.4	1558.3	4.1	1702.9	2.6	0.02	49.7	0.1	0.1	4	0.03	80.5	0.06	72.9	0.07	10.5	5.7	0.3	0.8	0.3	3384.8	2871.8	8	1676.2	14	32.2	2831.2	92.9	5	30.4	20	0.1	4
2109	30	6	4	42.8	38	10000	16.8	3674.9	62.9	2.9	338.7	5	0.8	15.8	0.03	1084.2	4	441.7	3.1	358.6	29.6	0.7	8.7	8.5	7737.1	3518.9	108.7	1719	25.8	34.3	2191.2	431.4	114	18.2	73.2	0.5	4
2110	1.6	0.7	1.8	0.2	0.5	6.7	0.1	365.1	2.6	0.02	0.2	0.1	0.1	4	0.03	11.3	0.06	6.2	0.07	20	9.1	0.3	0.8	1.3	1268.8	366.6	8	1075.8	1	0.5	3496.6	30	30.9	3	20	0.1	12.8
2111	27.8	0.7	12.4	107.7	34	6798	26.3	2432.3	2.6	1.1	408.7	182.6	1.1	7.1	62.6	550.6	2.5	339.9	4.8	23053.7	42	2	1.9	14.6	9174.6	1307.7	41.1	2316.4	1	21.5	8800.8	67.7	58.4	22.7	107.6	0.4	11.5
2112	1	15.5	1.8	0.2	37.2	25.4	0.1	673.6	2.6	4.4	38	6.1	0.1	32.7	36.1	15.4	3.5	13	7	47.4	79.6	0.3	19.8	9.4	708.4	234.6	109.8	1778.2	7	11.8	10437.9	54.3	97.2	26.9	61.1	0.1	14.7
2113	0.3	0.7	5.4	0.2	0.5	9	2.6	235.8	2.6	0.02	24.3	0.1	0.1	4	0.03	67.2	0.06	68.2	0.07	25.1	3.5	0.3	0.8	0.3	4230.6	1017	30.3	437.2	15.6	9.8	4475.7	38.3	5	3	45.4	0.1	4
2114
2115	3.9	5	23.9	104.1	35.9	213.2	11.1	530.8	33.3	0.02	52.9	5.1	0.1	4	0.03	14.7	2.4	28	3.7	41.3	20.2	40.6	1.7	2.3	2028.2	78.8	24.3	1626	16.3	24.5	10000	787.7	29.8	133.4	227.2	4.4	23.1
2116	4.4	0.7	18.4	204.8	173.1	97.2	22.6	1422.1	2.6	0.02	139.4	0.1	0.1	4	80.4	33.4	1.5	46.9	3.9	172.5	3.5	1.2	3.5	1	3130.9	1175.6	25.3	1470.7	12.7	16.9	164.9	545.3	43	121.5	112.7	1.2	98.7
2117	6.6		1.8	0.2	51.9	41	0.1	1639	2.6	10.4	9.5	17.5		4	5.43	2.6	75.9	10.2		27.8	89.6	8.5	4.74		1587.6	511.6		2913.5	1	64.3	10000	30	93
2118	7.6		1.8	0.4	24	10000	252.7	766.8	2.6	1.59	40.4	0.67		4	0.03	624.5	0.06	129.96		34.7	3.5	0.9	0.8		2946.7	1299.3		896.9	7.6	14.5	624.8	30	80.4
2119	0.3	2.4	1.8	0.2	7.6	24.8	2	224	19.3	0.02	0.2	0.1	0.1	4	0.03	1.5	0.06	9.9	0.07	14.3	3.5	0.3	0.8	2	1225.3	147.4	8	259.5	1	0.5	3118	50	19.8	3	20	0.1	4
2120	2.7		1.8	2.7	286.8	28.7	60.5	2498.3	2.6	0.02	79	0.49		4	0.03	7.9	0.06	42.49		14.9	5.7	0.3	0.8		739.4	580.7		1695.2	14.6	45.4	45710.3	366.5	15
2121	47.3	20.2	80	17.1	26	10500	32.9	1507.3	97.5	4.5	194.6	6.8	0.9	4	1.2	3931.7	16	731.5	3.8	234	93	11.4	17.2	9.4	1662.4	3516.6	47.1	501.4	21.2	31.9	1495.1	329.8	318.8	23	116.6	3.1	4
2122	4		12.4	0.2	77.2	140.8	0.1	1885	3	18.5	36.4	2.7		4	16.76	3.8	14.7	0.05		62.9	72.9	0.3	1.25		4777.5	101.7		1570.7	1	30.9	2040.7	30	116.9
2123	8.2	0.7	6	1.8	62.3	287.4	4.4	1298.4	37.8	0.02	10.6	0.1	0.1	4	0.03	19.8	3.1	34.5	0.07	6	3.5	0.3	0.8	0.3	4453.3	286.7	8	566.7	1	6.9	10000	367.6	5	11.5	52.1	0.1	4
2124	6.2		1.8	1.9	131.2	40.5	83.1	2111.3	2.6	0.02	0.2	0.57		4	1.68	89.8	4.1	19.84		10.3	28.1	0.6	0.8		1184.1	1008.3		3303.4	21.4	8.5	16575.1	534.1	11.1
2125
2126	3.1	0.7	17.4	4	25.9	538.5	6	743.9	35.4	0.02	28	0.1	0.1	4	1	9.6	3.2	34.7	0.07	30.1	3.5	0.3	0.8	1.7	2142.8	244.8	15.8	976.8	1	16.9	10000	170.8	47	48.9	20	9	4
2127	6.7	0.7	17.9	6.8	132.1	117.3	15.4	3376.1	95.1	0.02	269.2	0.1	0.1	4	29.8	18.1	6	30.7	4.6	156.8	12.9	6.3	0.8	7.1	6041.1	918.9	8	1600.7	2.2	25.1	10000	111	148.8	91.7	172.4	4.5	4
2128	23.8	2	35.2	13.1	65.8	586.5	8.2	856.9	12.3	0.02	95.2	1.2	0.1	6.2	0.03	277.7	2.4	649.5	1	164	29	4.9	4.5	9.4	10701.4	4960.5	42.2	1213.4	28.4	78.9	55000	66.9	125	90.9	92	0.1	34.2
2129	37.1	6.6	37.3	31.3	33.4	7393.3	28.7	398.6	268.8	2.6	163.5	3.6	0.6	4	2.9	88.1	5	120.9	22.1	164.6	97.4	7.3	3.5	8.3	10500	1865.5	47.7	2104	5.9	45.6	10000	220.2	157.7	26.3	90.2	2.9	6.8
2130	1.8	1.7	4.7	15.1	26.5	286	45.8	745.1	2.6	0.02	30.2	0.1	0.1	5.1	4.8	0.4	1.8	6.3	4.6	43.8	5.4	0.3	0.8	0.3	1131.6	111.1	18.1	374.5	1	2.8	4873.1	30	374.1	116.8	55.7	0.8	4
2131	5.1	0.7	1.8	0.2	30.2	324.9	0.1	341.6	2.6	0.02	12.2	0.1	0.1	4	0.03	4.3	0.06	27.7	0.07	69.8	3.5	0.3	0.8	0.3	7719.4	404.5	8	633.9	2.4	0.5	1975.8	30	5	8.3	20	0.3	4
2132	3.7	12.2	1.8	23.4	113.2	3	0.4	1160.1	2.6	0.02	28.3	0.2	0.1	4	67.3	18.2	1.7	47.7	0.07	23.9	3.5	0.3	1.2	0.3	698.1	823.7	25.7	1372.2	4.8	5.4	1723.7	184.4	166	14.4	73.4	0.1	4
2133	10.2		25.9	317.4	595.9	60.5	1695.1	1303.4	12.7	10.79	38.3	5.41		4	0.4	134.1	0.06	258.26		32.6	239.6	45	0.8		2149.9	1773.9		1588.4	162.4	60.5	5818.3	2827.5	850.9
2134	12	0.7	6.9	0.2	0.5	9397.3	6.3	448	6.7	0.02	58.6	0.1	0.1	4	0.03	1183	1.1	410.9	0.07	23.8	28	0.3	0.8	2.9	8401.1	5192.4	44.2	575.6	70.3	21.1	1344.4	30	114.9	3	20	0.1	10.1
2135	5.2		7.4	0.2	24.7	74.2	0.1	3714.5	2.6	4.1	38.7	1.1		4.6	1.25	14.2	5.2	0.05		35.2	69.2	0.3	1.73		4002	664.1		424.7	1	52.5	55000	30	29.7
2136	2	0.7	1.8	0.2	76.8	572.4	0.1	5059.1	2.6	0.02	8.6	0.1	0.1	4	4.3	3.7	0.06	11.9	0.07	133.3	3.5	0.3	0.8	0.3	1690.3	137.9	8	629.4	1	0.5	3596.5	142.4	49.6	9.7	20	3.1	4
2137	7.3		112.2	0.2	39.6	97.4	0.1	877	2.6	4.4	389.1	2		4	5.21	9.2	2.7	0.05		114.1	26.5	0.3	0.8		7953.4	321.1		771.8	1	25.4	3295.1	30	132.4
2138	3.9		88.5	38.8	196.8	622.7	170.1	932.9	2.6	0.02	188	0.49		4	0.03	40.4	0.06	40.12		35.2	72.5	0.8	0.8		2631.6	305.6		1242.7	26.5	15.8	41729.1	98.9	108.1
2139	12.7	8.2	16.1	17.3	27.6	3879.6	10.5	171.2	209.6	1.7	39.1	2.4	0.1	4	1.8	24.7	0.6	59.6	1.6	52	31.8	0.3	1.9	3.3	10500	684.9	26.3	862.4	1	14.3	1626.8	133.4	118.3	9.4	20	1.3	4
2140	0.3	0.7	1.8	0.2	7.7	24.7	0.1	760.9	2.6	0.02	11.6	0.1	0.1	7.2	0.03	0.1	0.06	3.1	0.07	26.3	3.5	0.3	0.8	0.3	183.4	128.2	33	678.9	1	0.5	11269.1	30	5	12.6	39.8	0.1	4
2141	1.4	8.8	1.8	0.4	30.1	98.6	0.1	1035.6	2.6	0.02	9.3	0.1	0.1	4	0.03	4.8	0.06	10.3	0.07	0.5	3.5	0.3	0.8	0.3	87.3	373.2	21.8	484.7	1	0.5	2983.3	119.3	5	12.2	48.2	0.7	4
2142	4.3	59.1	4.4	9.4	41.1	46.7	14.3	837.6	19.3	0.02	20.2	0.1	0.1	4	1.3	0.1	6.5	13.8	0.07	1.3	3.5	0.3	15.1	2	895.3	113.3	115.2	719.5	1	14.7	10000	266.1	29.8	45.7	73.3	1.9	4
2143	3.5	23.2	1.8	5	60.2	168.9	4	685.9	2.6	0.02	22.7	0.1	0.1	4	2.3	0.1	4.3	1.5	0.07	59.6	3.5	0.3	2.6	0.3	758.8	184.6	28.1	539.8	1.3	7.8	3814.5	256.4	23.6	27.6	32.5	5.6	4
2144	0.3	73.6	1.8	5.6	19.9	17.4	0.1	1117.6	2.6	5.3	84.4	5.1	0.1	30.1	11.8	4.7	0.06	26.1	0.5	38.7	83.5	0.3	46.5	9.4	2063.2	152.3	322.2	930.6	1	3.1	791.2	38.6	47.7	30.7	20	1	4
2145	5.7	0.7	6	50.4	145.4	48.3	0.3	1113.9	2.6	0.02	21.3	0.1	0.1	4	0.03	8	0.06	34.3	0.07	5.3	3.5	47.7	0.8	0.3	2638.3	640.9	8	636.1	4.3	15.3	5109.2	192.1	5	70	20	1	45.5
2146	81.9	19.6	85.5	49.1	24.8	10500	126.4	10000	232	340.9	1628.9	17	1.3	4	2.1	10000	22.5	10000	4.5	3453.5	86.4	12.4	16.4	16.6	10000	9793.5	95.9	1284.8	152.1	230.5	5874.8	309.1	286.9	26.5	153.7	2	12
2147	52.4		23.1	0.2	130.2	10500	19.7	10000	2.6	20.7	10284.3	3		7.3	0.62	10000	9.9	10000		144.3	96.6	3.4	1.14		6045.6	7735.7		2481.9	74.6	187.4	34012.1	30	145.4
2148	22		76.5	16.5	196.5	80.7	68.6	1725.6	39.6	0.17	162.4	0.59		4	0.03	26.5	0.06	49.77		116.4	23	0.8	0.8		4386.9	1625.6		3816.3	34.6	55.6	15293	998.5	84.3
2149	22.9	44.9	47.1	28.3	62.8	144	20	912.6	78.6	5.8	134.3	8	1.1	22.8	4.5	11.2	9	20.1	3.9	144.1	123.1	15.8	32	6.3	1974.7	352.3	111.4	1120.1	10.9	54	10000	371.6	235.5	143	156.8	6.9	4
2150	2.4	0.7	1.8	5.8	34.3	68.1	0.1	527.9	16.8	0.02	0.2	0.1	0.1	4	0.03	0.1	0.06	9.8	0.07	21.8	3.5	0.3	0.8	4.6	2040.9	131.7	8	284.5	1	0.5	10000	173.6	5	30.4	20	0.1	4
2151	6.4	0.7	5.5	2.9	71.7	480.3	4.2	966.4	20.1	0.02	28.8	0.1	0.1	4	0.03	25.8	0.06	24.9	0.07	148.4	3.5	0.3	0.8	2.5	2583.1	223.6	8	625.5	1	7.6	10000	77	31.1	61.4	20	2.2	4
2152	7.4	3.6	6.3	0.2	15.8	1310.4	8.3	491.5	2.6	0.02	55.9	0.1	0.1	4	0.03	148.5	1.5	137.5	0.07	11.8	20.5	0.3	0.8	5.4	886.4	1955.6	52.5	879.2	22.6	14	6631.7	101.9	72	7.7	101.5	0.1	26.8
2153	10.9	0.7	19.2	13.4	17.1	9408.9	14.8	963.4	87.8	0.02	44.8	1.4	0.1	4	0.03	60.5	5	123.1	2.3	64.4	12.9	7.1	2.1	16.6	8996.7	520.5	12.1	681.4	2.4	22.6	5473.7	199	130.4	47	160.5	6	4
2154	33.3	0.7	72.7	212.8	151.3	2151.4	145.1	1352.4	26.8	0.02	324.7	34.9	0.1	4	11.8	71.6	1.5	107.6	53.2	4386.3	43.8	32.6	0.8	6.5	16175.8	2388.2	33	6396.2	2.4	57	3490.4	931.4	65	60.7	176.9	2.7	4
2155	0.3	0.7	1.8	0.2	33.7	3	0.1	432.5	2.6	0.02	0.2	0.1	0.1	4	0.03	0.1	0.06	57.9	0.07	24.9	3.5	0.3	0.8	0.3	1047.3	103.4	21.3	376.2	1	0.5	13830.6	35.6	18.8	23.7	66.3	0.1	4
2156	1.6	0.7	4.4	12.7	44.2	14.6	3.2	923.3	2.6	0.02	11	1.5	0.1	4	0.03	3.3	0.06	18	0.07	3.3	10.6	0.3	1.7	2.6	1911.2	362.6	59.4	2106.9	1	11.6	24440.1	30	82.3	17.1	182.2	0.1	13.7
2157	12.2		5.4	0.2	32.7	241.2	0.1	196	2.6	2.1	41.4	0.1		4	0.03	65.3	21.6	123.1		30.7	23	1.3	0.8		2557.3	1583.2		963	1	27.5	5718.1	30	89.9
2158	7.6	2.2	26.6	7	178.8	86.7	17.1	1446.6	69.9	1.7	80.6	1.2	0.5	4	74.9	32.4	8.8	24.9	1.8	180.2	23.1	6.9	2.7	2.3	2369	1321	23.9	280	1	30.8	10000	189.3	107.6	43.8	99.9	7.3	4
2159	9.6	60.6	16.1	12.1	57.2	659.5	16.7	1580.1	145.8	4.2	60.2	10.1	0.5	10	12.2	22.7	5.5	45.4	3.7	788.7	80.4	5.6	29	9.4	10314.4	494.9	78.1	1694	5.9	16.4	4535.2	205.1	114.5	24.9	20	7.5	4
2160	4.7		9	0.2	18.3	10.5	0.1	560	2.6	0.02	23.5	0.1		4	0.03	1.6	3.7	0.05		3.7	30.2	0.3	0.8		464.6	452.1		537.7	1	82.2	10000	470.3	254.7
2161	1.1	1.9	1.8	0.2	42.6	3	0.1	600.8	2.6	0.02	0.9	0.1	0.1	4	0.03	3.2	0.06	7.6	0.07	5.8	10.2	0.3	3.5	0.4	374.6	254.1	25	1594.5	1	0.5	12187.8	30	35.5	3	56.3	0.1	10.8
2162	2	0.7	1.8	52.6	51.7	11.5	0.1	714.6	2.6	0.02	12.9	0.1	0.1	4	0.6	1.1	0.06	247.2	0.07	19.7	3.5	0.3	0.8	0.3	1850.3	150.1	8	48.2	1	0.5	5023.2	336.5	5	39.1	20	0.3	4
2163	5.3	0.7	1.8	0.2	68.3	23	50.8	1157.8	2.6	0.02	19.7	0.1	0.1	4	18	0.8	2.5	6.6	4.9	56.4	3.5	0.3	0.8	0.3	1443.1	235.9	13	979.3	1	9.3	6358.9	449.1	5	70.5	24.9	8.3	4
2164	0.3	0.7	2.8	0.2	20.9	90.9	0.1	702.1	2.6	0.02	17.3	0.1	0.1	4	0.03	0.1	0.06	4.2	0.07	9.2	5.1	0.3	0.8	0.3	2758.1	249.7	25.1	1332.9	1	7.8	14019.9	39.6	24.9	34.3	48.3	0.1	4
2165	2.3	100.7	1.8	60.1	19.9	6.4	19.9	450.9	2.6	0.02	11.5	0.1	0.1	4	0.2	0.1	5.5	14.4	1.3	72.9	5.4	0.3	0.8	0.3	480.4	101.3	8	1771.6	8	0.5	3122.1	125.3	5	29.6	24.9	0.1	4
2166	2.7	87.3	12.4	7.4	33.2	645.5	6.2	898.9	2.6	0.02	90.6	0.1	0.1	12.4	3.6	56.3	1.4	90.8	0.07	12.5	38	3	54.7	3.1	1902	961	189.9	1530	15.6	16.6	55000	71.4	111.7	94.1	83.4	0.5	11.8
2167	4.7	0.7	16.4	4.7	59.1	433.4	8	1190.6	8.4	0.02	36	0.1	0.1	4	3.9	0.4	7.5	12.4	1	22.1	10.7	7.8	0.8	2.9	1037.4	213.2	19.9	1322.1	1	20.9	10000	244.9	124.5	108.1	95.4	8.4	4
2168	22.8		186.2	0.2	134	99	0.1	4328.5	74.3	22.7	107.7	2.2		123.5	3.68	56.3	80.5	16		36.6	129.5	6.6	4.27		308.2	241		884.4	1	93.6	33391.8	323.1	112.4
2169	0.3	0.7	1.8	0.2	0.5	3	0.1	360.6	2.6	0.02	19	0.1	0.1	4	2.5	0.1	0.06	12.3	0.07	17.6	3.5	0.3	0.8	0.3	168	130.7	8	551.2	1	0.5	1171.9	30	5	3	20	0.1	4
2170	18.9	0.7	24.7	15.5	121.3	94.8	15.3	1623.8	65.5	0.02	68.5	0.8	0.1	4	0.03	13.2	6.5	29.1	1.6	16.8	3.5	5.8	0.8	2	3965.1	880.8	8	609.9	2.6	21.1	10000	847.9	130.4	300.6	215.3	8	7.8
2171	11.4		1.8	5.8	162.5	54.1	393.5	1161.2	48.3	3.71	0.2	2.94		4	5.62	25	0.06	97.28		14.9	7.1	1.4	0.8		2371.1	898.8		2241.6	20.9	60	12998.9	721.2	62
2172	5.1		11.5	0.2	104.2	26.8	0.1	852	2.6	4.1	17.3	1		4	0.71	3.5	7.2	0.05		53.3	108.9	0.3	0.8		1824.2	146.5		2406.2	1	23.3	9123.3	30	29.7
2173	10.2		17.7	5.1	139.8	118.4	143.5	1001.4	595.2	0.67	71.8	0.95		90.7	2.73	586.1	21.1	110.29		30.4	37.3	2	108.4		4181.9	638.9		970.2	28.1	8.8	37220.3	359.5	53.2
2174	6.8		1.8	1	35.2	2118.8	0.1	570.5	92.9	0.02	20.1	0.57		4	0.03	333	0.06	154.53		21.6	29	1.2	3.1		2254.8	1547.3		796	16.2	19.7	4831.1	148.2	6.7
2175	4	0.7	2.6	0.2	0.5	4119.3	2.2	552.2	2.6	1.1	31.9	0.4	0.1	4.9	0.03	363	0.06	56.3	0.07	27.9	11.6	0.3	0.8	5.2	1125.4	661.4	25.1	502.8	1	7.1	7487.9	31.4	45.8	3	86.7	0.1	4
2176	4.1	0.7	1.8	0.2	0.5	10.9	0.1	273.3	2.6	0.02	0.2	0.1	0.1	4	0.03	23.1	0.06	181.7	0.07	8.9	3.5	0.3	0.8	1.2	1061.1	222.7	8	265.2	1	0.5	339.1	30	5	3	20	0.1	7.4
2177	3.9	0.7	129.6	4	185.5	11.6	221.6	1584.2	2.6	0.02	71.1	2.2	0.1	4	3.1	3.5	1.8	17.5	57.6	7.1	55.4	0.3	0.8	0.3	967.2	323.2	55.7	686.9	1.7	29.1	1798	367.3	22.2	76	173	0.1	4
2178	4.5	0.7	26.8	8.7	93.8	1433.6	16.8	1419.7	68.7	1.9	66.7	4.2	0.1	4	0.7	100.8	7	29.7	1.3	64.9	57.5	7.1	2.4	6.7	2879.3	730.5	15.6	882.5	3.1	14.9	10000	266.6	171.8	50.7	75.9	2.6	4
2179	4.6	137.6	21.1	32.9	44.3	198.2	11.4	540.1	81.9	10.8	111.7	14.2	1.8	58.6	4	13.4	11.5	20.9	9.7	40	160.2	10.1	44.7	15.7	1030.3	101.9	135.9	865.5	13.4	20.7	10000	342.4	197.3	36.4	103.7	12.6	4
2180	0.3	0.7	1.8	0.2	32.5	35.3	0.8	415.2	2.6	0.02	13	0.1	0.1	4	0.03	0.1	0.06	9.1	0.07	1.6	3.7	0.3	0.8	0.3	2443.4	312	19.9	1388.1	1	0.5	10961	30	20.8	13.6	54.7	0.1	4
2181	0.3	0.7	1.8	0.2	0.5	750.1	0.1	1315.8	2.6	0.02	0.2	0.1	0.1	4	0.03	0.1	0.06	1.3	0.07	24	3.5	0.3	0.8	0.3	2342.6	127.6	8	1108.6	1	0.5	10787	30	5	10.7	28.1	3	4
2182	2.7		4.8	0.2	42.2	30.2	0.1	1368	2.6	4.4	79.5	0.5		4	0.79	12.1	1.6	5.8		11.6	144.7	2.1	0.8		1004.3	165.4		920.5	1	27.9	5782.7	30	112.4
2183	29.9	16.9	31.4	9.9	55.5	105.4	10.4	156	160.4	3.7	64.4	5.5	1	4	10.6	13.8	4.4	56.5	2.3	274.8	43.9	3.6	5.8	20.5	10500	970.4	38.4	179.9	1	8.3	594.6	96.4	8061.1	12.1	62.5	4.3	4
2184	3	0.7	1.8	3.7	13	423.7	1.2	556	2.6	0.02	12.2	0.1	0.1	4	0.03	49.7	0.06	45	0.07	5.3	3.5	0.3	0.8	0.3	5653.8	688	35.1	549.9	1	5.5	1334.6	168.4	5	3	20	3.6	4
2185	8.6	0.7	1.8	4.8	50.2	393.6	7.1	444.1	48.1	0.02	26	0.1	0.1	4	0.03	81.3	0.06	32.1	0.07	94.7	3.5	0.3	0.8	0.3	3686.3	458.4	8	842.5	1	8.2	2841.7	30	5	3	20	0.4	4
2186	132.2	13.6	137.9	33.3	89.9	10500	73.4	4098.7	216.9	6.9	1642.2	6.6	1.4	4	2.4	10000	26.1	10000	4.2	4009	194	21.9	14.9	27.5	10000	11194.9	225.6	1398	163.8	128.4	2259.1	332.1	477.2	22.6	181	4.5	43.1
2187	8.6	0.7	28.9	96.4	23.4	93	13.4	434	161.2	0.02	65.1	0.1	0.1	4	0.03	43.4	8.3	42	0.07	0.5	3.5	35.3	0.8	1.7	8561.9	256.6	31.1	552.8	20.3	32.1	7735	838	25	59.8	301.9	1.6	22.4
2188	1.1	0.7	1.8	0.2	52.6	46.9	0.1	1356.1	2.6	0.02	7.9	0.1	0.1	4	13.1	0.1	0.06	8	2.5	49.7	3.5	0.3	0.8	0.3	3412.8	258.5	8	610.9	1	6	3834	30	19	20.3	20	2.7	4
2189	6	10	23.7	9.2	29	269.9	15.9	2450.3	41.9	4	73.2	4.3	0.6	4	1.5	14.1	8.6	14.2	3	17.1	75	14.6	4.3	5.5	2456.1	183.3	34.2	1178	7.5	38.1	10000	330.3	197.8	90.5	130.2	3.6	4
2190	4.7		4.2	0.2	20.5	32	0.1	374.5	2.6	4.1	12.9	0.1		4	15.25	18.2	0.06	8.6		24.8	17.4	0.3	0.8		818.8	605.7		1492	1	17.8	1163.8	30	52.1
2191	6.2	0.7	1.8	0.2	21.9	29.2	1.3	2422.7	2.6	0.02	20.5	0.1	0.1	4	0.03	0.7	0.06	14.8	0.07	5.4	3.5	0.3	0.8	0.3	930.8	233.2	22.6	2412	16.5	28.4	26898.7	312	39.7	60.2	63.3	0.1	13.5
2192	20.4		22.1	91.4	190.7	169.3	454.4	2850.6	2.6	6.7	43.6	2.11		962.4	0.08	315.2	0.06	146.8		14.9	132.2	6.1	0.8		269.7	759.8		1315.3	93.6	58.8	51969.2	1236.5	76.5
2193	3.7	12.2	1.8	0.2	15.4	10000	9.3	610.6	41.4	2.6	58.6	6.4	1	22.9	0.03	119.6	0.06	78.6	0.6	59.9	30.5	0.3	9.8	11.8	3597.2	1170	34.1	444.8	6.1	6.5	1415.9	30	5	20.3	72.8	0.7	4
2194	4.6	0.7	1.8	8.3	61.6	6.4	3.5	558.9	2.6	0.02	47.1	0.1	0.1	4	0.03	2.2	0.06	23.6	0.07	24.2	3.5	0.3	0.8	0.3	1111.1	839.5	10.6	1734.2	1	5	1115.6	125.3	5	5.2	42.7	0.1	4
2195	7	0.7	1.8	0.2	11	3	1.1	652.5	2.6	0.5	24.3	0.1	0.1	4.6	0.03	22.8	0.06	249.6	0.07	78.9	13.2	0.3	0.8	0.9	766.5	1240.8	19.9	386.6	24.9	0.5	3386.1	58.6	38.4	3	31.3	0.1	9.1
2196	2.6	12.2	8.7	3.1	41.5	58.7	5.8	2073.8	2.6	0.02	38.5	0.2	0.1	4.6	0.03	39	0.06	210	0.6	14.2	31.6	0.3	20.1	2.9	1987	1836.3	79.5	1093.3	1	4.8	10079.9	55.8	117.5	22.9	63.3	0.1	9.1
2197	0.4	5.3	1.8	63.4	30.6	18.5	5.1	582.7	11.8	0.7	5.3	3.2	0.1	10.5	0.3	2.6	0.06	15.3	1.1	8.2	20	0.3	5.3	0.3	336.7	76.5	20.4	785.9	1	0.5	1738.2	81.7	5	16.6	40	0.5	4
2198	1.2	1.1	1.8	0.2	20.7	3	0.1	399.6	2.6	0.02	2.9	0.1	0.1	4	0.03	8.3	0.06	40.9	0.07	22.8	21.5	0.3	2.3	2.7	974.5	260.9	15.5	242.3	24.5	0.5	400.4	30	5	3	20	0.1	10.4
2199	6.1	0.7	8	3.9	64	423.1	12	1609	12.6	0.9	41.2	0.1	0.1	4	0.03	31.9	5.7	20.6	0.07	165	3.5	3.2	0.8	2.2	1302.7	1674.5	8	1316.3	3.9	14.5	10000	49.4	5	29.1	20	1.4	4
2200	24	33.2	3.9	26.6	83.6	97.6	6.2	232	145	5.3	501.3	6.3	2.2	32.4	1.1	164.6	0.06	110.6	7.4	91.1	53.1	0.3	60	13.9	7278	2180.1	95.4	452.4	23.1	31.1	174.8	307.2	275.3	35.4	46.4	1.2	4
2201	3.6	2.4	1.8	3.7	29	76	6	460.7	2.6	0.02	18.6	0.1	0.1	4	0.03	19.4	2.6	29.3	0.07	3.8	3.5	0.3	0.8	2.9	772.1	420.3	23.5	426.8	1	11.6	5764.6	84.7	5	10.5	35.8	0.7	4
2202	28.5	0.7	30.4	26.8	34.7	403.4	17.6	510.3	233.1	1.2	95.5	0.1	0.1	4	0.03	494.3	9.9	20.1	1	7.7	22.9	4.5	0.8	5.2	10500	1453.2	28.5	417.1	4.7	26.4	10000	387.9	133.3	27.5	86.2	5.3	4
2203	3	3.7	1.8	2.3	42.3	141	0.1	203.2	18.4	0.02	6.5	0.7	0.1	4	6.4	11.8	0.06	11.3	1.9	134.6	3.5	0.3	2.7	1.7	6070.5	467	17.2	978.8	1.7	0.5	529.4	30	38.5	10.4	20	1.8	4
2204	16.7	8.7	18.7	5.1	60.4	96.8	11.2	1617.1	18	0.6	30.9	0.1	0.1	4	1.8	12.9	1.9	10.5	0.07	9	3.5	3.3	0.8	0.3	1258.9	655.1	43.3	2254.5	4.3	19.4	10000	341.5	106.7	219	108	1.1	4
2205	3	0.7	26.2	54.5	36.1	58.8	12.9	1498.5	128.3	0.7	64.5	0.1	0.1	4	0.03	3.3	8	13.7	0.07	54.8	22.1	7.7	0.8	4.9	8714	310.4	26.3	835.5	1	30.5	10000	443	188.4	106.1	102	1.4	4
2206	3.6		4.2	0.2	21.6	52	0.1	91	2.6	5.7	26.2	0.1		4	0.03	44.6	4.6	20.9		267	89.2	0.3	0.8		623.1	220.1		2	1	51.3	952.9	30	283.3
2207	5	0.7	5	4.6	56.9	135.1	9.7	667.7	63.1	0.02	22.9	0.1	0.1	4	0.03	25.4	3	21.8	0.07	107.9	3.5	0.3	0.8	2.9	5232.4	1083.5	11.9	801.4	1	7	10000	131.8	58.6	57.8	43.2	1.8	4
2208	1		3.1	4.1	44.3	77.2	0.1	881.2	2.6	0.02	0.2	0.78		4	0.24	2.3	0.06	11.59		2.3	3.5	0.3	0.8		958.2	432.4		1836.1	12.6	21.2	3350.9	249	5
2209	37.1	1.9	46.1	8.6	103	4342	45	5262.2	9.3	602.8	1564.3	11.7	0.1	6.7	0.03	5973.4	8.2	10000	1	930	49.7	3.5	9.5	7.5	7693.7	4453.7	30	557.5	206.1	88.2	6157	55.8	138.1	11.4	86.2	0.1	14.8
2210	0.3	0.7	1.8	4.4	27	3	0.1	720.4	2.6	0.02	10.2	0.1	0.1	4	0.03	3	0.06	1.8	0.07	9.5	15.3	0.3	0.8	1.8	611.2	132.5	34.7	888.5	183.8	0.5	13281.8	30	10.1	5.5	105	0.8	4
2211	1	5.1	1.8	0.2	0.5	11.3	0.2	2973.1	2.6	0.02	19.3	0.1	0.1	4.2	0.03	1.4	0.06	4	0.07	16	15.4	0.3	4.2	4.5	1430.1	110.8	51.4	1329.9	6.3	11.9	55000	33.1	40	35.9	84.6	0.1	5.3
2212	10.5		1.8	0.2	33.7	36.5	0.1	2607.5	2.6	9.2	24.4	0.6		4	0.2	12.3	11.2	1.1		2.5	77.1	0.3	0.8		766.6	331.3		2651.5	1	19.9	10000	30	93
2213	6	0.7	4.6	0.2	44	1126.8	8.1	904.7	22.2	0.02	22.9	0.1	0.1	4	0.03	15.7	0.06	14.5	0.07	4.7	3.5	0.3	0.8	2.8	1614.4	240.7	9.9	623.2	1	8	10000	167.4	5	142.4	20	4.9	4
2214	23.7	0.7	10.9	20.5	36.6	34	7.8	550	9	0.02	72.9	1.4	0.1	5.8	0.03	72.3	0.06	35.6	0.07	180.1	44.7	0.3	0.8	2.6	9260.3	2998.4	53.6	620.2	53	20.3	18721.7	88	134.5	26.1	87.4	0.1	18.6
2215	21.5	20.1	89.6	45	78.5	10500	130.7	10000	166.5	20.7	516	9.5	0.9	4	2.2	10000	20.4	10000	4	1531.9	40.9	17.6	5.1	12.8	10666.1	6505.2	83.6	1568.1	201.5	266.1	10000	264.6	317.9	51	257.5	3.3	25.6
2216	2.1	0.7	1.8	0.2	15.9	55.3	1.8	1825.7	2.6	0.02	0.2	0.1	0.1	4	0.03	0.1	0.9	8.5	0.07	9.4	3.5	0.3	0.8	1.4	1145.9	38.2	8	420.2	1	11.7	10000	30	5	33.6	20	17	4
2217	0.3	0.7	1.8	0.2	0.5	3	0.1	882.4	2.6	0.02	37.2	0.1	0.1	4	0.03	0.1	0.06	5.9	0.07	0.5	3.5	0.3	0.8	0.3	23.4	51	43.3	811.1	12.5	10.1	10946.5	50.9	39.7	15.6	94.4	0.1	4
2218	0.3	0.7	1.8	0.2	47.7	3	0.1	708.4	2.6	0.02	0.2	0.1	0.1	4	0.03	1.5	0.06	6.5	0.07	12.4	4.1	0.3	0.8	0.3	985	221.1	8	720.1	1	0.5	9012.9	30	5	3	20	0.1	4
2219	10.3	47.3	21.3	9.2	25.4	1596.4	14.2	965.5	27.8	2.2	111.9	2.6	0.1	4	2.6	341	5.9	212.3	1.9	45.8	52.2	7.8	15.2	7.5	1111.1	767.4	98.3	503.4	1	23.4	5126.6	211.7	153.5	15.3	63.8	4.6	4
2220	7.3	14.7	1.8	2.1	37.9	2438.9	5.5	1288.8	24.6	0.02	43.3	0.1	0.1	4	0.03	58.8	0.6	68.4	0.07	20.6	3.5	0.3	1.2	3.3	986.3	450.2	60.2	864.1	1	20.4	10000	147.7	5	62.4	20	1.4	4
2221	16.3	8.6	1.8	12.3	20.9	161.6	24.3	358.5	2.6	0.02	70.2	1.2	0.1	4	0.03	68.4	0.06	35.8	0.07	31.7	4.9	1.4	0.8	0.3	1480.3	963	42.7	330.6	8.6	37.4	153.4	43.9	5	19.9	120.7	2.7	4

## Sheet: PICFLU endotracheal
PTID	TNFα	TNFβ	IFNα2	IFNγ	Eotaxin	GCSF	GM-CSF	GRO	IL1α	IL1β	IL1Ra/Ra2	IL2	IL3	IL4	IL5	IL6	IL7	IL8	IL9	IL10	IL12-P40	IL12-P70	IL13	IL15	IP10	MCP1	MCP3	MDC	MIP1α	MIP1β	sCD40-L	VEGF	FKN	EGF	FGF-2	TGFα	FLT3L
2001
2002
2003
2004
2005
2006
2007
2008
2009	0.6	0.7	12.9	2	3.1	39.4	0.6	355.6	2.6	0.6	20	0.1	0.1	4	1	2	1.5	154.9	1.1	0.5	3.5	1	1.1	0.3	1383.4	71.1	15.7	12.2	5.5	4.5	23.3	43.5	126	8.4	26.7	1.7	6.1
2010
2011
2012	18.4	4.6	16.4	4.7	12.9	621.6	7.5	3376.9	12	13.4	66.4	2.2	0.1	5.6	1	52.4	3.2	5201.3	1.4	1.6	9.7	5.5	1.5	0.3	1547.1	789.5	28.1	15.8	400.2	106.2	39.1	127.4	133.5	100.6	73.9	0.8	16.9
2013
2014
2015	2.4	2.4	38.1	6.3	210.8	71	5.4	3208.7	2.6	1.4	173.3	1.5	0.5	18	14.4	196.1	3.9	1286.1	0.8	107.8	16.6	5.6	8	3.4	17296.3	8865.7	274.9	54.3	43.6	105.1	44.2	172.5	195.5	287.5	31.6	4.7	7.1
2016
2017	6.5	0.7	1.8	1.1	97.2	154.8	1.3	10000	4.6	4.6	76.5	0.1	0.1	4	32.9	232	0.4	10000		27.7	3.5	1	1.2	2.6	12923.7	2122.2		507.5	405.1	207	286.4	310.8	290.7	136
2018	22.6	1.3	109.6	3	4344.3	172.2	15.8	3531.5	9	13.3	442.3	0.1	11.1	17.1	498.2	379.1	4.4	9855.3	92.6	482.7	9.6	1	22.1	7.9	15102.9	9141	1298.1	1361.7	325.7	254.7	106.1	175.8	245.9	123.5	144.9	22.4	4
2019
2020	14.8	2.5	35.7	268.1	48.1	1294.3	8.8	5990.8	9.1	9.3	281.3	2.4	0.1	6	1.1	376	6.4	4908.3	3	105.8	30.7	7.8	2.9	4.3	16691.7	9762.1	599.6	215.7	470.8	600.8	148.8	223.9	256.8	470.4	64.3	13.8	20.6
2021	1.5	0.8	9.6	3.3	94.5	64.5	0.1	2859.1	3.5	1	47.5	0.1	0.2	4	6.6	83	2.1	2517.6	0.7	53.7	3.5	1	0.8	4.5	15695	569.8	74.3	32.7	46.7	55.1	35.5	306.8	73.4	179.5	20	6	4
2022
2023	82.6	1.3	25	10.5	74.9	5697.5	6.4	1958.7	61.8	54	321.5	0.1	0.1	4	1	2857.1	4.8	10000	0.7	62.1	22.6	4.3	0.8	14.7	14777	9595.5	7855.2	1457.5	1046.2	818.9	89.4	95.7	187.6	36.7	32.3	5	12.2
2024
2025
2026
2027
2028
2029
2030
2031
2032
2033
2034	12.7	0.8	25.3	6.3	35.4	50.5	8.1	2795.6	8.6	13.5	484.6	2.1	0.1	202	9.3	545.7	4.6	5203.7	5.1	27.8	26.1	12.7	1.4	6.2	8017.4	10720.8	93.5	172.7	91.3	128	257.6	126.2	394.6	467.2	92.4	13	38.8
2035
2036	113	4.2	43	20.2	32.6	5686.8	21.6	3762.2	145.6	772.5	895.8	4.9	0.8	8.4	1	1738.8	7.4	10000	0.7	564.8	39.3	24.8	1.7	12.9	12962.3	12016.9	854.6	440.1	3072	1185.3	77.4	1843.5	1287.5	944.7	61.6	81.2	9.1
2037
2038
2039	15.1	6.6	34.3	75.8	304	133.8	11	4320	10.1	6.4	359	2.1	1.1	29.4	3.4	692.6	18	7974.4	2.1	58.5	73.3	14	6.5	12.1	16973.2	9237.3	391.8	191.5	331.7	234.2	128.1	1255	226.5	388	59.2	10.3	21.1
2040
2041	170.2	3.2	24	53.2	2452	10000	27.2	5400.7	98.2	200.9	1622.1	3.1	0.1	10.1	1.4	12000	6.6	10000	0.7	217.4	45.4	23.5	1.5	9.8	15010.7	10976.1	10000	676.6	10000	15777.6	502.1	119	133.7	13.3	403.7	81.6	10.6
2042
2043
2044	17.3	0.7	1.8	2.4	0.5	3	3.8	173.1	3.2	23.8	41.6	0.1	0.1	4	2.8	1.7	0.4	0.05	1.5	1.7	3.5	1	0.8	2.4	5.4	314.6	14.2	12.9	30.9	0.5	52.3	30	135.5	43.9	76.2	17.2	7
2045
2046
2047	38.6	18.1	9.5	23.6	174.8	3007.5	55.7	3813.1	11.9	24.5	128.2	5.2	2.4	52.4	1	2798.9	17.7	9806.9	3.6	103.9	90.1	7.5	6.8	39.6	8986.1	6714.8	1364.4	1008.5	742.5	313.2	29.2	1451.7	449.8	662.5	54.9	18	24.8
2048	111.6	1.3	7.1	78.7	50.2	146.2	0.9	1438.5	4.1	35.4	78.8	0.1	0.3	4	1	358.5	1.2	1646.2	0.7	92.2	3.5	3.4	0.8	1.1	15183.7	4377.6	212.8	8.7	592.5	490.3	14.5	64.7	42.8	14	20	3.2	4
2049
2050	775.9	20.4	74.9	3677.3	36.1	10000	44.8	5500	350.8	2113.7	2203.8	10.7	3.5	22.9	3.9	11353.7	11.5	10000	108.9	1856	104.7	53.5	7.8	10.3	17405.6	9605.9	2629.7	2464	1303.3	2574.8	790.4	1545.6	368.7	42.3	429.9	101.4	36.4
2051	1.3	9.1	26.4	13.8	12.4	37.7	16.7	10000	15.8	5.3	387.2	4.1	0.2	18.3	1.4	8	5.5	2430.3	2.9	8.7	68.5	28	13.6	6.5	19908.3	3772.9	136.3	221.8	9.2	24.9	221.8	805.5	383.5	1462.1	166.5	18.8	26.6
2052	6.7	11.2	37.5	13.6	80.2	196.7	26.2	10000	16.9	5.4	265.2	4.6	0.2	11.2	2.5	91.4	8.1	6462	3.4	10.1	78.4	14.8	5.6	6.7	19452.5	2878.2	112.8	154.4	191.4	47.7	211.3	1047.9	259.1	1659.8	228.9	12.6	22.8
2053
2054	1100.3	4.4	47.3	4105	122.1	10000	3797.1	10000	1856.1	8223.1	1086.4	17	0.1	17.4	13.7	10313.5	8.7	10000	0.7	5001.4	104.3	22.1	3.1	36	14828.7	9990.6	4175.6	2383.7	10000	7696.1	294.1	184.9	2891.2	21.1	70.9	27.7	26.4
2055	0.3	1.6	4.8	3.7	40.7	9	4.5	2497.3	13	1.7	30.2	1.8	0.1	5.8	2.4	15.5	1.1	355.5	1.1	4	19.6	1.3	2	1.8	6505.3	458.8	33.8	38.9	1	15.3	26.3	198.8	78.7	573.8	44	1	5.2
2056
2057	148.7	0.7	5.5	98.2	0.5	74	1.9	7435.5	43	199.3	220.7	0.1	0.1	16.8	1	220.2	0.4	5484.9		1447.7	12.8	1	0.8	0.5	7349.7	9570.1		2	830.3	297.6	348.4	30.2	1125.9	12.7
2058
2059
2060
2061	3.4	5.1	25.2	15.7	9.1	101.9	17.6	2497.8	10.7	6.3	315.3	5.2	0.1	4.7	1.1	158.8	3.6	2214.2	3.8	6.6	100.1	13.6	6.5	3.8	3716.7	5284	109.5	51.6	59.1	74.2	169.9	232.5	304.5	529.2	155.5	6.1	17.5
2062	1546	7.6	30.6	94.7	32.6	5860.1	32.7	5500	461.8	2780.6	2139.5	9.1	7.9	15.4	1.2	6912.7	9.3	10000	2.2	3286.9	67	23	5	8.8	16910.5	9830	492.4	137.1	2125.6	634.7	320.9	555.7	565.8	113.2	295.5	110.8	23.1
2063	17.5	0.7	5.3	37.4	82.1	3653.8	4.2	10000	32	61.9	173	0.1	0.1	14.3	53.5	728.1	8.6	10000		27.5	4.4	2.4	1.4	7.7	20139.9	10292.8		877.5	545.4	411.3	53.7	1072.6	73.7	222
2064
2065	186.4	9.4	136.9	25.6	515.6	1926.9	38.7	4085.8	47.4	109.1	1445.7	6.6	1.2	91.3	713.3	8162.3	14.6	6780.6	32.5	1314.1	44	37.4	190.4	8.6	15555	5094	555.8	1156.7	390	1518.2	222.4	234.8	282.3	123.7	276.5	46.4	30.9
2066
2067
2068
2069
2070
2071	7037	3.5	22.5	435.8	402.7	9229.8	4797.6	10000	9009.9	13745.8	3928.9	2.8	0.1	4	1.7	9207.4	7.5	1002.3	1.4	784.1	41	12.5	1.5	48	14532.6	7067.9	10000	2438	5885.1	12572.7	223.7	84.7	1258.1	60.4	369.4	146.8	42.6
2072	25.4	0.7	2.2	33.6	0.5	131.8	2.4	4911	12.5	63.3	62	0.5	0.1	4	1	76.9	0.4	5125.8	1.1	40.2	4	1	0.8	1.7	13030.9	3545.8	94.2	79.1	270.4	243.2	78.3	34.4	249.2	5.3	40.1	13.8	12.7
2073	9.9	1.2	2370.8	8.9	136.3	963.8	5.3	10000	2.6	2.3	161.7	0.1	0.1	9.6	362	1345.9	1.2	6472.1		279.1	3.5	2.3	6.5	11.6	20672.6	8741.9		2575.7	465.5	262.2	783	107.2	585.7	113.6
2074	792.9	2.1	69.6	23.7	67.7	4321.3	17.6	10000	72.1	703.9	1030.1	5.8	0.1	4	1	12000	13.7	10000	5	719.7	96.7	22.3	1.4	5	20736.9	10674.9	548.4	128.5	4296.8	9358.2	248.9	649	393.1	273.1	519.6	137.8	19.9
2075
2076
2077
2078	29.1	0.7	1.8	0.2	12.1	1218.5	0.4	4687.4	3.3	3.4	144.8	0.1	0.1	4	1	24.5	0.4	1484	0.7	2.7	3.5	1	0.8	0.3	495.8	21.6	8.4	35.1	12.7	15	5	37.2	83.1	48.7	20	1.9	4
2079
2080	51.4	1.4	12.9	74.5	70.6	4587.2	33	8390.1	69	213.1	454.1	0.6	0.1	7	1	5865.3	2.7	10000	8.8	176.7	25.1	2.4	1.8	9.9	14747.2	9728.3	9668.7	19.5	10000	539.4	94.5	74.1	277.8	21.1	64.3	27.4	6.9
2081
2082
2083
2084	2.3	3.5	27.6	21.7	126.7	40	14.5	4956.9	17.8	2.2	273.5	3.1	0.1	5.8	1.9	107.4	5.4	3723.8	1.7	37.2	27	5.9	1.1	6	14527.9	1263	76.4	222.8	1	14.7	72.9	253.5	222	523.8	134.7	9.5	22.2
2085	523.5	7	77.1	14.1	43.1	4462.4	27.6	10000	2109.3	1572.3	1323.3	7.8	0.4	7.8	2.4	1825.1	6	10000	1.7	250.1	105.6	36.7	3.9	7.5	8463.2	10552	1380.6	511.4	10000	5293.1	392.9	2008.5	461	841.3	216.6	91.1	36.1
2086	106.2	2.9	52.5	78.9	254.5	7655.5	16.6	3974.8	20.4	54.9	834	3.9	0.2	11.9	4.9	4292.4	9	10000	5.2	114.2	92.5	20.2	9.7	11.7	18844.7	12063.8	4262	212.7	794.7	2738.9	208.9	72.5	183.4	54.9	106.8	34.3	9.1
2087	6.9	0.8	11.1	4.2	85	476.2	3.3	3024.5	11.1	2.7	61.8	0.1	0.1	5.5	1.8	128.4	3.7	3486.3	0.7	4.1	10.9	1	3.2	3	14750.4	2056.6	37.7	104.6	232	137.6	94.5	453.5	156.3	114	40.9	6	8.8
2088
2089	9.5	0.7	122.6	77.8	37.1	1931.1	3.7	3573.4	4.5	3.3	79.1	0.5	0.1	4	1	300.8	6.6	3432.4	1.1	261	8.2	1.9	0.8	7.2	20494.3	3187.4	145.5	144.1	278.8	160.1	94.2	737.1	465.6	512.4	55.5	13.1	10.9
2090	779.2		1.8	1534	5.7	4320.4	31.4	8722	769	795.21	10142.8	0.49		4	1.2	963.8	0.4	10000		11889.4	3.5	3.5	0.8		1958.8	6024.5		214.8	1702.3	1362.1	6065.1	417.2	453.1
2091
2092	2.6	0.9	51.1	7	38.8	1212.3	8	3287.6	3.9	1.8	514.6	1	0.1	6.2	1.4	283.3	5.8	3111.2	1.2	9	14	4.5	2	4.3	12018.7	5380	94.4	141.3	104.6	45.9	82.8	480.9	303.7	81.4	75.7	5.6	12.7
2093	53.1	3.4	12.4	9	56.7	10000	7.5	2274.3	188.6	708.8	1578.7	2.8	0.2	7.5	2.8	8122.7	9.9	10000	1	303	43.8	17.1	1.9	7.3	5541.6	4597.1	462.3	293.8	738.8	864.6	114.8	649.1	217.1	157	63.7	17.8	12.7
2094
2095	17.3	3.5	57.8	12.4	112.2	1206.9	21.4	4492.1	17.9	12.7	2049.1	2.5	0.6	5.7	13.1	223.5	8.4	7992.8	4.1	20.8	31.5	6.3	6.2	6.8	4931.8	3436.7	65.3	201.5	130.1	102.8	30.6	612.6	126.7	230.2	50	23	6
2096	282.9	0.7	4.7	15.8	60.5	9027.3	16.3	5005.3	58	845.5	832.9	0.1	0.1	4	1	8958.4	5.1	10000	2.2	138.6	23.1	5.3	0.8	20.4	14521.5	8494.4	1332.8	1130.1	1248.3	912.7	167.7	102.1	200.3	252.3	373.5	62	19.1
2097
2098	138	2.6	11.3	6.2	14.4	51.2	3.4	1155.2	33	101.1	230.1	1.7	5	4	1	79.8	1.7	2557.2	1.4	25.8	65.1	12	2	3.2	726.1	481.8	33.8	11.2	220.6	99.3	94.9	74.1	75.4	50.3	117.7	7.5	7.9
2099	14.3	0.7	6.6	17.9	0.5	35.3	1.7	2952	16.4	60	159.4	0.1	0.1	4	1	70.5	0.4	4550.7		9.4	3.5	1	0.8	0.3	6096.3	2879.9		2	1007.8	341.1	51.3	34.1	354.2	3
2100	520.4	10.5	2199.9	266.9	21597.1	5043	48.6	10000	88.8	445.6	4853.6	99	72.7	139.6	1869.6	12000	7.1	10000	459.9	5750.2	78.9	42.7	416.7	10.1	25331.6	9536	3136.6	3079.2	1703.7	21121.5	355.6	186.3	410.4	55.8	355	140.9	15.5
2101
2102
2103
2104	1.9	2.6	14.3	7.8	83.6	86.8	8	4126.9	5.1	2.2	299	1.9	0.5	4.8	1.3	95.8	7.6	3306.6	0.8	6.7	17.5	5.7	2.1	5.1	16037.6	9406.8	95.2	72.5	21.4	19.6	59.6	857.4	117	1083.8	44	6.4	10.8
2105
2106
2107	3.4	5.7	56.7	14.2	16.6	146.1	17.2	4493.5	14.4	10.1	215.6	2.7	0.1	4	1.4	102.5	3.3	10000	2.4	13.2	53.8	12	5.2	3.5	6294.8	15560.5	276.1	23.7	318	326.7	581	277.4	181.9	808	199.8	7.5	14
2108	134	3.8	123.8	16.2	82.9	10000	34.7	10000	188.5	1068.3	1673.4	9	2.3	8.1	1	12000	4.5	10000	3.6	56.9	112.5	43.4	9.4	20	20631.9	10829.2	938.3	253.5	1032.4	945.9	527.7	1366.8	427.4	249.2	436.7	48.5	30.2
2109
2110
2111
2112
2113
2114	4913.1	2	21.1	70.2	211.3	10000	17.8	10000	883.2	3110.4	2085.5	0.3	0.1	4	1	10302.2	5.2	10000	0.7	3843.6	25.1	12	0.8	7.9	14966.7	7950.1	326.8	192.3	10000	12023.5	73.9	1283.4	130.3	488.6	71.7	119.6	4.9
2115	52.1	4.4	159.7	78	29.9	4798.1	16	4294	30.4	126	1590.1	9.2	0.4	10.6	1.3	1167.3	2.8	9381	1.9	1239.9	74.9	33.9	2.8	15.9	20678.1	9312.1	405.8	174.9	472	497.2	168.4	2097.9	666.5	244.9	78.2	66.1	17.3
2116	69.4	11.7	2300.4	37.9	206.1	392.2	40.1	3856.8	31.9	17.7	3033	11.9	2.8	378.5	1635.9	1642.2	12.3	5452.2	204.1	3459.6	59.8	38	272.7	16.9	16450.3	8189.1	711.5	225.6	488.8	1566.8	157	893.1	456	195.8	261.5	107.3	40.3
2117
2118
2119	0.4	1.3	1.8	26.7	11.4	3	14	2045.2	2.6	0.6	182.5	2.3	0.1	4	1	0.1	0.4	36.8	0.9	0.5	3.5	20.5	0.8	0.3	72.4	167.4	8	711.5	1	0.5	1065.6	98.8	127.6	987.8	20	1.2	4.3
2120
2121
2122
2123	14.3	3.9	138.4	16.1	21.8	344.2	6.1	3832.4	7.6	4.6	626.2	2.3	0.7	5.3	1.3	249.7	3.9	6072.6	0.8	15.1	26.3	7.7	2.5	3.9	24461.5	11083.2	427.9	104.8	215.4	157.4	63.1	584.3	271.4	241.9	78.5	9.3	9.5
2124
2125	234.2	0.7	93.7	694.1	2529.9	5394.2	24.1	10000	10.7	16.5	1493.4	18.4	0.1	4	1	10471.5	2.6	10000		1546.3	23.7	10.7	0.8	52.9	17242.5	9442		2595.3	5641.3	11434.4	483.1	96.1	170.7	3
2126	132.3	1.3	163.2	69.7	11	2380.3	5.7	1845.1	26.6	269.7	949	0.8	0.5	5.7	2.9	3965.4	5.7	5313.5	1.1	506.4	12.8	11.9	2.7	7.7	20523.8	2591.2	196.4	118.4	843.4	1854.3	55	117.7	482.8	29.9	203.6	13.3	6.3
2127	793.6	3.4	29	537.7	6581.8	7869	7.3	1804.2	274.9	1427.8	1598.5	4.3	4	220	2196.1	10716.7	3.6	10000	211.7	11400.4	13.7	13.7	614.5	10.6	20245	9734.4	8746.3	6054.5	5312	13267.3	48.9	1039.2	359.1	144.6	64.2	53.9	6.6
2128
2129	56.8	0.9	53.1	44.7	55.5	2791.5	5.8	4066.1	21.6	40.7	434.9	0.7	0.1	4	1.1	1566.4	5.3	10000	2.2	513.9	26.1	9.7	1.7	3.9	20546.3	12990.1	1177.2	286.4	624.7	1755	252.6	66.3	156.9	11.5	125.6	38.2	11.3
2130
2131	0.3	1.7	18.1	5.9	0.5	5.2	1.5	3052.8	3.7	1.9	72.4	1.2	0.1	4	1	69.6	1	793.3	0.8	11.8	38.1	3.7	1	2.1	15419	608.6	32.5	10.7	1	6.8	107.8	203	72.8	455.5	101	2.1	4
2132	21.8	9.4	70.2	40.2	503	695	36.4	5500	71.7	8.1	1129.5	10.3	0.2	138.1	228.2	847.6	16	10000	6	113.5	53.7	26.1	101.8	8.7	15593.4	9196.2	1425.4	1272	636.9	879.9	171.8	955.5	481.6	1479	221.6	66.5	39.1
2133
2134
2135
2136
2137	0.7	1.5	15.2	1.7	0.5	6.5	4.8	1302.6	7.3	4.3	25.7	1.3	4.2	6.4	1	0.11	1.5	3283.7	1.1	0.5	21.5	5.9	3.7	0.8	14360.8	7657.8	315.9	12.7	29.7	40.4	47.2	109.2	76.9	43.2	84.8	4.2	8.4
2138
2139	8	0.7	7.3	11.6	0.5	715.6	2.4	1143.1	5.7	3	87.6	0.1	0.1	4	1	91.5	0.4	2431.1	0.7	71.3	3.5	1	0.8	0.3	14626.7	8521	268.6	30.3	235	337.2	96.7	30	123.1	6.3	34.2	3.1	9.9
2140
2141	39.1	2.4	8.5	2.3	0.5	1017.1	6.9	9823.8	195.4	2033.4	549.2	3.5	3.3	4	180	301.7	1.9	10000	14.5	667.1	26.8	2.2	0.8	6	486.6	3114.7	60.6	46.3	341.5	19.6	124.1	1820.5	581.8	262.6	99.4	17.8	11.3
2142	45.3	0.9	18.6	10.2	18.6	1802.1	7.2	2685.9	41.9	115.2	405.6	1.2	0.1	4	1	374.7	6.1	7540.5	1.1	181.5	10.2	8.6	3.6	5.8	4105.3	9596.4	331.8	26.4	460.2	343.2	41.8	114.6	314.8	82.5	61.8	15.7	6.6
2143
2144
2145
2146	6873.7	10.3	22.5	2249.6	21.6	10000	1959.7	10000	6686.7	12969.6	2119.8	25.6	1.8	27.8	2.7	12000	3.3	5248.4	1.6	4357.2	115.5	7.2	5.7	68	24543.1	9940.4	4562.1	1692.2	10000	15020.4	689.2	383.8	741.2	9.6	212.2	22.8	34.7
2147	469.3	0.8	20.8	49.6	262.9	10000	276.8	10000	62.3	408.1	481	0.1	0.1	4	1	11261.8	2.8	10000		127.5	16.4	9.7	0.8	2.9	20496.7	10615.3		1826.8	10000	14755.4	171.9	101.1	183.1	3
2148	196.7	0.7	30.7	121.2	15.2	1417.9	5.8	8992.9	55.2	72.7	164.7	0.1	0.1	4	1	1414.1	0.7	10000		385	7.9	2.9	0.8	10.6	13603.2	8926.4		252.9	1692.9	403.7	105.2	185.2	561.6	587.4
2149
2150	30.6	2.5	22.2	22.6	171.2	2563.6	8.4	4755.5	45.1	120.7	212.7	0.4	0.1	4.9	1	886.2	10.6	3312.7	0.7	25.1	12.7	5.5	0.8	7.6	11944.1	3417.1	126.3	151.3	6030	1008.8	70.2	616.1	305.9	1402.3	49.5	17.2	5.1
2151
2152
2153	21.9	0.7	7	14.6	47	901	7.6	1025.1	17	29.5	276.7	0.8	0.4	4	1	604.3	3.7	6804.1	0.7	116.8	5.3	3.6	2.2	2.3	16143.2	11395.6	1202.7	74.5	297.9	380.4	28.4	30.3	74.1	3	82.2	9.8	4
2154
2155
2156
2157	32.2	0.7	1.8	0.2	0.5	570.7	1.9	2533	1384	35.4	1481.6	0.1	0.1	4	1	122.6	0.4	10000		0.5	3.5	1	0.8	0.3	91.2	3380.9		2	129.2	22.6	5	30	77.2	56.7
2158	10.4	1.3	101.9	22	308.7	101	9	1487.6	14.3	25.3	937.4	1.9	2.2	89.5	61.4	331.5	6.8	2674.4	12.3	894	26.1	9.6	43.2	4.3	15274.8	7872.9	154	25.5	445.1	427.7	157.9	258.9	257.8	100.6	81.9	42.1	13
2159	3332	14.8	14.2	3420.4	7.8	7899.2	19.3	256.8	415.6	1606.3	1769.1	13.4	0.1	4.3	4.8	8602.8	2.6	3418.7	7.7	3397.3	28.7	4.2	0.8	38.9	12220.1	9259.7	33.6	13.1	5831.7	49.6	116.2	525.1	132	92.8	70.8	25.6	11.4
2160
2161
2162	3.5	3	54.5	11.7	52	332.7	19	10000	5	11.1	138.3	3.7	0.1	5.4	1.7	127.9	6.7	6590.6	2.3	7.5	71	10.3	3.5	2.4	6630	6976.3	203.7	23	445.9	190.7	88.6	251	191.8	533.1	180.4	3.2	12
2163
2164
2165
2166
2167	28.7	3.2	125.6	37.5	203.2	1185.7	25.4	4185.8	7.8	23.8	1488.1	4.6	1.1	91	349.9	449.5	13.2	6408.9	11	895.8	52.1	18.7	51.2	16.5	22542.7	2285.6	4809.7	1368.9	188.2	503.2	158.6	895.2	841.5	1777.1	57.3	107.4	12.7
2168
2169
2170	84.3	1.2	25.9	128.3	36.5	3052.9	9.6	3904.8	61.2	166.2	843.3	2.4	0.1	6.2	1	905.5	9.9	10000	1.5	170.1	16.5	13.1	0.8	12.2	16995.5	4910.5	219.7	509.3	1665.6	522.8	115.6	979.2	561.6	1791.6	99.8	122.8	14.2
2171
2172
2173
2174
2175
2176
2177
2178	107.9	1.5	7	99.2	19.8	2063.4	6.6	1796.7	82.8	208.4	229.7	0.6	0.1	4	1	467.9	0.4	3890.9	0.7	71.5	12.7	1	0.8	0.8	14834.5	6523.8	113.6	21.4	425.2	417.4	109.7	99.2	112	3	21.2	12.4	4
2179	16.04	1.32	4.73	3.89	23.79	2041.4	2.1	4826.49	14.84	29.86	90.15	1.42	0.1	4	1.39	307.55	1.58	5551.85	2.32	73.38	6.16	1	2.52	6.49	18599.8	1138.08	57.32	18.74	127.35	82.95	46.97	300.81	297.56	138.94	47.2	9.23	4.19
2180
2181
2182
2183	1.8	0.7	5.1	0.2	0.5	21.8	0.7	1235.4	2.6	1	7.8	0.1	0.1	4	3	58.2	1.4	0.05	3.7	30	3.5	1.1	0.8	0.7	2	787.9	319.9	76.9	82.4	32.9	221.1	30	451.8	64.9	103.4	7.8	25
2184	912.3	3.2	58.3	18.4	70	5025.7	62.8	10000	225.2	229.4	1313.8	6.9	0.2	14.7	2.1	10382.4	6.2	10000	2.3	421.2	163	27.3	6.3	9.6	21065.1	8990.2	5024.4	739	10000	18457.1	243	177.8	275	325.3	247.5	81.8	23.2
2185	1400.3	1	46.3	481.1	61.6	7311.4	10.9	3944.9	596.9	545.6	1526.5	2	0.1	4.4	2	9510.3	6.7	10000	3.8	2983.1	6.2	8.7	1	7.5	19281.2	10722.5	706	159	2298.9	1704.9	319.6	442.3	566.7	76.4	90.8	74.6	11
2186	55.3	4.3	10.6	517	39.7	10000	1938.8	2575	78.2	1471.3	5071.2	10.3	0.9	10.4	1	10303.3	2.4	8948.7	0.7	712.7	208.7	7.1	1.7	45	15488.5	8878.6	2494.8	1764.6	3642	349.5	652	2022.5	1397.3	4	385.2	16.3	36.7
2187	135.4	1.8	15.9	41	20.9	3775.6	5.4	2317.6	15.8	17.5	1548	2.2	0.1	4	1.9	10068.4	5.5	10000	1.1	69.7	364.2	7.2	1.8	17.2	20443.3	8172.8	82.2	62.1	657.9	274.2	91.7	79.2	149.7	203.1	51.7	26.6	10.3
2188
2189	10496.5	7.3	92.9	103.5	22.3	983.5	27.1	100.3	1543.6	5067.3	4382.5	6.6	2	25.3	6.6	1257	4.4	4757.6	3.7	2170.7	104.4	30.4	2.8	79.5	307.7	9775.8	23.9	26.9	918.1	374	135.3	202.2	72.6	375.3	261.9	34.6	21.9
2190
2191
2192	62.5	0.7	7.1	11.7	166.3	10000	4.9	10000	703.1	573.4	427.8	0.1	0.1	4	7.8	8618.6	5.1	10000		112.2	7.9	4.7	0.8	5.3	15148.6	8256.6		789.1	5186.5	1903.3	221.4	974.9	182.4	706
2193
2194	15.4	0.7	118.3	88.2	114.6	121.9	21.2	6611.2	4.8	4.3	1701.7	2	0.1	9.9	11.3	523.8	4.8	7873.3	3.7	2086.5	21.4	19.1	9.4	7.1	24870.8	10803.2	756.7	61.9	282.3	237	246.5	669.1	224.3	411.3	305	21.2	12.4
2195
2196
2197
2198
2199	262.9	2.4	38.5	14.7	113.8	10000	18.3	2581.6	134.3	75.5	1916.1	4.3	0.1	7	2.2	10926	6.2	10000	0.7	456.7	37.1	32.6	1.5	18.4	14319.9	9889.5	2792.8	1259.1	2851.2	3317.1	119.8	155.7	187.6	497.6	53.5	47.9	34.4
2200	5	7.1	28.3	11.7	114.4	84.6	15.5	2011.9	16.4	2.6	124.2	2.5	0.1	11.8	1	795.7	8	670.9	1.9	27.3	33.7	4.7	4.7	3	14939.8	6929.6	194.9	52.4	12.5	31.1	42.8	135.5	128.4	49.5	91.6	3	17.2
2201
2202
2203	14.7	2.1	88.3	30.2	199.4	33.1	19.5	790.3	17.3	4.3	511.7	3.6	0.9	15.2	8.5	194.4	4.1	1313.9	2.7	479.9	20.3	11.5	8.3	1.4	15205.6	9534.3	579.3	42.4	173	543.8	61.5	111.9	167.8	41	183.8	12.8	17.2
2204	32.1	0.9	11.8	31	62.5	5905.2	2.4	8933.7	184.1	44.5	562.9	0.3	0.1	4	1	754.4	3.7	8498.8	0.7	91.6	8.9	1	1.5	6.1	14711.8	610.8	25.2	152.1	282.4	199.1	72.4	699.4	100.6	353	42.9	15.7	6.9
2205
2206
2207	2.4	0.7	10.6	11.3	3.1	12.3	1.5	862.1	2.6	1	48.3	0.1	0.1	4	1	49.6	1.7	1783.7	3.9	154.1	3.5	1	0.9	3.5	22248.6	923.6	61.9	61.1	87.9	46.4	210.3	140.6	367.7	163.1	77.7	5.7	25.4
2208
2209
2210
2211
2212	0.3	0.7	5.9	3.7	57.9	235.6	2.6	10000	2.6	0.02	30.8	0.1	0.1	4	2.1	110.5	3.1	868.4		1.5	14.6	2.6	0.8	1.6	6188.6	1478		366.2	129.2	29.7	195.4	766	207.3	315.5
2213	1305.4	2.3	12	102.3	41.5	10000	7.8	5190.8	528.3	4438.2	2504.4	6.5	0.1	4	1	10004.6	4.1	10000	4	3209.2	31.1	12.1	4.1	18.5	15173.8	9286.7	1579.1	502.7	3420.6	7387	140.3	2714.9	519.2	775.6	126.5	64.7	16.9
2214
2215	648.7	3.1	45.6	1888.9	906.3	10000	5732.7	10000	5528.7	4579.5	1849.3	7.9	0.4	5.8	1.1	11160.4	5	10000	0.7	5425.3	72.1	17.4	0.9	40.6	14816.1	8531.1	5407.9	1541.5	10000	14841.9	965.6	1271.4	738.3	27.5	298	39.2	27.1
2216
2217
2218
2219
2220	3656.6	2.1	21.7	63.8	39.8	9463.8	7.1	4650.5	366.5	1769.8	1498.4	0.7	0.1	49.2	1	8234.8	3.6	9940.7	0.7	3695.9	22	10.6	4.9	4.1	13688.4	4701.7	238.2	41.8	5531.2	10156.9	150.9	275.5	159.7	98.5	64.5	48.5	14.7
2221	188.5	5.5	27.4	26.5	153.5	4104.1	20.3	5500	39.3	78.7	554.8	8.2	2.2	4.1	1.8	154	10	10000	2.3	36.5	42.8	35.6	2.4	6.5	14411.8	5690.6	225.3	1144.8	2199.8	3489.3	124.8	1549.4	243.3	3710.1	168.1	51.9	24.3
