# Supplementary material for: A Modular Cytokine Analysis Method Reveals Novel Associations With Clinical Phenotypes and Identifies Sets of Co-signaling Cytokines Across Influenza Natural Infection Cohorts and Healthy Controls
Source: Front Immunol. 2019 Jun 18;10:1338. doi: 10.3389/fimmu.2019.01338 (PMC6594355; doi:10.3389/fimmu.2019.01338)
Supplement: Supplementary file 3 [file Table_3.xlsx]

## Sheet: SHIVERS patient info
PTID	SARI	Year	Age	ethnicity	Sampling time
700	1	2013-14	59	Maori	4
701	0	2013-14	12	Maori	6
702	1	2013-14	28	Maori	6
703	1	2013-14	39	Other	4
704	0	2013-14	45	Other	10
705	0	2013-14	48	Other	4
706	0	2013-14	62	Other	3
707	1	2013-14	52	Maori	1
708	1	2013-14	35	Other
709	0	2013-14	40	Other
710	0	2013-14	35	Pacific Islander	8
711	0	2013-14	14	Asian	5
712	1	2013-14	36	Other	9
713	1	2013-14	50	Maori	9
714	1	2013-14	72	Pacific Islander	3
715	1	2013-14	71	Other	6
716	0	2013-14	47	Other	5
717	0	2013-14	41	Asian	4
718	1	2013-14	73	Other	8
719	1	2013-14	45	Other	4
720	0	2013-14	15	Other	5
721	1	2013-14	59	Other	3
722	1	2013-14	71	Pacific Islander	4
723	0	2013-14	33	Pacific Islander	3
724	0	2013-14	37	Other	9
725	0	2013-14	58	Other	4
726	0	2013-14	32	Other	5
727	1	2013-14	45	Pacific Islander	8
728	0	2013-14	57	Pacific Islander	3
729	0	2013-14	77	Unknown
730	1	2013-14	64	Pacific Islander	8
731	1	2013-14	78	Other	2
732	1	2013-14	77	Other	8
733	0	2013-14	16	Pacific Islander	3
734	1	2013-14	62	Pacific Islander	3
735	0	2013-14	54	Asian	10
736	0	2013-14	29	Other
737	1	2013-14	30	Other	3
738	0	2013-14	33	Unknown	5
739	0	2013-14	51	Other	4
740	1	2013-14	48	Pacific Islander	2
741	0	2013-14	26	Other	8
742	0	2013-14	23	Pacific Islander	4
743	0	2013-14	44	Other
744	1	2013-14	30	Other	12
745	1	2013-14	25	Maori	3
746	1	2013-14	30	Unknown
747	1	2013-14	31	Other	3
748	0	2013-14	51	Other	4
749	1	2013-14	21	Other	6
750	0	2013-14	61	Other	3
751	0	2013-14	39	Maori	5
752	1	2014-15
753	1	2014-15
754	1	2014-15
755	1	2014-15
756	1	2014-15
757	1	2014-15
758	1	2014-15
759	1	2014-15
760	1	2014-15
761	1	2014-15
762	1	2014-15
763	1	2014-15
764	1	2014-15
765	1	2014-15
766	1	2014-15
767	1	2014-15
768	1	2014-15
769	1	2014-15
770	1	2014-15
771	1	2014-15
772	1	2014-15
773	1	2014-15
774	1	2014-15
775	1	2014-15
776	1	2014-15
777	1	2014-15
778	1	2014-15
779	1	2014-15
780	1	2014-15
781	1	2014-15
782	1	2014-15
783	1	2014-15
784	1	2014-15
785	1	2014-15
786	1	2014-15

## Sheet: SHIVERS serum
PTID	EGF	FGF-2	Eotaxin	TGFα	GCSF	FLT3L	GM-CSF	FKN	IFNα2	IFNγ	GRO	IL10	MCP3	IL12-P40	MDC	IL13	IL12-P70	IL15	sCD40-L	IL1Ra/Ra2	IL1α	IL9	IL1β	IL2	IL3	IL4	IL5	IL6	IL7	IL8	IP10	MCP1	MIP1α	MIP1β	TNFα	TNFβ	VEGF
700	18.375	10.09	116.515	1.51	4.67	2.005	6.645	15.27	10.845	1.5	236.26	1.715	3.65	2.04	202.12	417.425	1.685	1.135	669.5	3.395	1.435	0.425	0.725	0.47	0.59	4.555	0.375	0.895	1.6	3.8	67.92	97.425	1.525	7.915	1.105	1.815	18.105
701	16.475	8.265	62.225	1.51	9.49	2.59	8.035	24.69	8.815	1.5	110.05	1.715	3.65	2.145	216.09	484.965	1.685	1.135	818.5	2.035	1.435	0.455	0.725	0.47	0.59	4.4	0.38	0.895	2.135	0.9	39.435	91.25	1.955	17	2.15	1.815	31.455
702	5.45	31.735	47.04	1.51	10.325	4.36	4.475	15.27	8.815	1.5	132.18	1.715	11.48	2.04	133.225	498.425	1.685	1.56	527	2.035	1.435	0.425	0.725	0.47	0.8	2.75	0.375	0.895	1.6	0.9	95.74	63.225	1.525	7.915	1.3	1.815	22.63
703	10.85	9.2	122.135	1.51	4.67	1.325	5.55	15.27	8.815	1.5	157.905	1.715	3.65	2.04	117.52	402.73	1.685	1.135	747.5	2.035	1.435	0.425	0.725	0.47	0.59	3.94	0.375	0.895	1.28	0.9	77.69	132.365	1.525	6.81	1.105	1.815	22.63
704	25.805	20.03	84.2	1.595	21.29	7.79	9.995	38.935	24.095	2.6	281.21	2.63	8.705	20.875	160.895	400.76	4.44	4.37	692.5	22.135	4.445	1.83	2.05	3.575	0.8	7.765	0.38	0.94	6.02	1.14	132.46	79.77	2.985	13.705	2.105	4.295	59.67
705	6.26	7.295	71.06	1.51	7.84	3.18	3.95	19.95	8.815	1.5	106.79	1.715	4.67	2.04	52.975	384.515	1.685	1.135	406.36	4.785	1.435	0.425	0.725	0.47	0.59	3.045	0.375	0.895	1.6	1.03	32.95	23.245	1.72	5.655	1.975	1.815	22.63
706	1.45	10.09	130.635	1.51	9.49	1.325	3.435	19.95	6.77	1.5	95.48	1.715	3.65	2.04	167.46	156.905	1.685	1.135	149.015	2.035	1.875	0.425	0.725	0.47	0.59	2.04	0.375	0.895	1.28	0.92	158.425	133.95	1.525	6.81	2.15	1.815	18.105
707	8.415	13.355	106.88	1.51	30.34	2.59	8.875	34.205	12.845	1.5	266.63	1.715	4.67	2.04	78.29	350.56	1.685	1.135	820	2.035	1.56	0.455	0.725	0.47	0.59	3.415	0.375	0.895	6.02	49.085	179.475	107.855	1.72	15.395	1.3	1.815	564
708	46.095	11.78	37.12	1.51	16.235	2.005	5.01	29.45	8.815	1.5	287.595	3.71	3.65	2.04	101.475	752.5	1.685	1.385	3263.5	3.395	1.435	0.425	0.725	0.47	0.59	5.175	0.375	0.895	1.6	2.3	99.575	41.46	1.72	10.965	2.065	1.815	27.085
709	18.375	10.09	77.105	1.51	4.67	1.325	6.92	10.73	8.815	1.5	234.075	1.715	1.725	2.04	101.055	586	1.685	1.135	787	2.14	1.435	0.425	0.725	0.47	0.59	1.85	0.375	0.895	2.135	4.35	84.08	34.385	1.525	17.765	1.635	1.815	59.67
710	4.585	8.265	106.85	1.51	3.195	5.525	3.435	29.45	8.815	1.5	56.205	1.715	3.65	2.04	152.845	339.97	1.685	1.135	432.395	2.035	1.435	0.425	0.725	0.47	0.74	3.045	0.375	0.895	1.28	2.455	113.495	52.055	1.525	10.965	1.105	1.815	18.105
711	12.445	6.27	75.34	1.51	6.225	1.325	6.095	19.95	14.81	1.675	109.245	1.715	2.51	2.04	191.475	289.41	1.685	1.135	409.415	2.035	1.435	0.425	0.725	0.47	0.59	2.75	0.375	0.895	1.28	1.065	65.145	52.44	2.39	8.97	1.975	1.815	18.105
712	4.585	14.835	84.605	1.51	19.61	3.18	8.875	24.69	14.81	2.84	147.715	1.715	4.67	3.365	115.19	228.11	1.685	1.135	288.41	6.285	1.435	0.425	0.725	0.47	0.59	1.905	0.375	0.895	5.575	1.985	124.305	113.1	1.525	9.99	2.59	1.815	35.745
713	9.065	22.305	107.165	1.95	12.85	4.36	3.435	34.205	18.635	6.605	98.195	1.715	8.36	8.505	94.67	285.48	1.685	1.735	397.205	11.215	2.515	0.525	0.725	0.67	0.59	3.94	0.375	0.895	4.175	2.375	50.785	51.415	3.17	17.765	2.28	1.815	80.96
714	36.6	8.265	95.195	1.51	16.235	15.97	7.755	34.205	10.845	1.9	330.27	5.015	2.51	2.04	168.115	530.5	1.685	1.135	1542	2.035	3.16	0.425	0.725	0.47	0.59	4.015	0.545	0.895	1.6	11.755	484.295	285.51	4.465	17.385	7.26	1.815	27.085
715	12.445	30.9	98.59	2.91	51.135	11.02	16.74	83.64	38.82	7.12	220.25	5.095	20.245	40.095	100.215	60.095	5.605	8.22	611.5	18.395	25.89	1.83	2.895	3.83	0.86	6.615	1.4	3.695	7.905	13.8	117.34	29.375	4.32	19.97	3.385	7.41	75.85
716	10.85	10.09	193.59	1.51	12.85	1.325	3.95	24.69	14.81	1.5	176.265	1.715	5.6	8.505	180.27	428.545	3.25	2.84	585.5	7.865	7.545	0.72	1.135	2.32	0.86	5.175	0.375	1.38	1.28	2.615	88.41	118.96	3.52	5.655	2.545	2.56	18.105
717	2.61	6.27	133.06	1.51	7.84	1.325	3.435	19.95	10.845	1.5	88.855	1.715	1.725	2.04	149.435	350.7	1.685	1.135	232.905	2.035	1.435	0.425	0.725	0.47	0.59	2.325	0.375	0.895	1.28	1.14	97.76	110.135	1.525	4.435	1.89	1.815	8.975
718	31.305	8.265	134.16	2.65	8.665	1.325	7.2	29.45	12.845	1.5	734	1.715	1.725	2.04	145.29	920.5	1.685	1.135	1461	3.395	1.435	0.425	0.725	0.47	0.59	5.335	0.375	0.895	1.6	10.41	177.84	82.625	3.855	10.965	3.83	1.815	74.115
719	15.23	10.09	83.045	1.51	6.225	5.525	5.01	24.69	10.845	6.865	218.425	1.715	4.67	2.145	62.005	493.25	1.685	1.135	1362.5	2.14	1.435	0.425	0.725	0.47	0.59	3.34	0.375	0.895	1.33	2.06	107.185	77.175	2.18	8.97	2.15	1.815	27.085
720	18.91	11.78	106.705	1.51	11.165	2.005	6.095	29.45	15.78	1.5	136.87	1.715	5.6	2.04	230.31	826	1.685	1.135	1319.5	2.14	1.435	0.425	0.725	0.47	0.63	4.4	0.375	0.895	2.135	1.75	87.405	108.625	2.18	9.99	2.415	1.815	22.63
721	33.265	18.82	195.915	1.595	6.225	2.005	8.315	22.315	20.49	1.5	382.1	1.715	5.6	2.04	95.965	548	1.685	1.135	2184.5	4.785	2.195	0.425	0.725	0.885	0.59	4.555	0.375	0.895	2.92	8.345	58.26	88	3.52	9.99	1.385	1.815	31.455
722	12.445	11.78	173.435	1.51	12.85	1.325	7.2	34.205	29.255	7.245	470.915	9.465	1.725	2.04	95.105	696.5	1.685	1.56	1418.5	4.785	6.94	0.425	0.725	0.47	0.59	3.94	0.375	2.54	1.865	6.12	483.06	248.74	3.52	15.395	4.63	1.815	31.455
723	25.805	11.78	95.17	1.51	7.84	2.005	8.875	38.935	18.635	1.5	419.22	2.155	3.65	8.505	174.555	768.5	1.685	1.385	1398.5	9.515	4.445	0.68	1.135	2.07	0.59	5.81	0.375	0.895	2.135	10.445	136.5	98.68	4.465	11.44	2.325	2.56	31.455
724	12.94	14.835	87.94	1.86	14.54	2.005	8.035	15.27	14.81	1.5	139.49	1.715	4.67	4.63	112.04	389.27	1.685	1.135	897.5	3.395	1.875	0.425	0.725	0.47	0.59	3.64	0.375	0.895	2.135	1.825	154.445	71.35	1.525	11.44	2.065	1.815	35.745
725	5.45	10.09	234.095	1.51	11.165	1.325	5.01	15.27	14.81	1.675	59.015	1.715	4.175	2.745	187.15	537.5	1.685	1.135	764	3.395	1.435	0.425	0.725	0.47	0.59	3.64	0.375	0.895	1.28	1.595	55.805	101.135	1.525	9.99	1.105	1.815	18.105
726	63.595	11.78	149.655	1.51	51.135	4.36	8.875	43.625	22.31	1.5	278	25.09	5.6	79.685	169.085	908	23.095	21.805	2556	114.87	35.155	6.08	12.95	18.715	2.655	21.995	0.375	7.03	5.12	61.85	87.655	95.83	10.785	10.965	1.85	19.685	35.745
727	26.695	16.23	89.825	5.695	51.135	5.525	6.645	43.625	9.83	9.685	490.775	7.865	9.695	2.145	120.59	1270.5	1.685	1.135	1958	4.785	5.705	0.425	0.725	0.47	0.59	5.495	0.375	7.87	3.18	73.06	693	145.345	20.325	31.885	4.545	1.815	93.995
728	16.475	8.265	62.665	1.51	4.67	1.325	6.645	15.27	6.77	4.695	132.18	1.715	2.51	2.04	197.59	353.115	1.685	1.135	764	2.14	1.435	0.425	0.725	0.47	0.59	2.04	0.375	0.895	2.135	10.55	9.04	94.325	6.575	7.915	1.105	1.815	13.535
729	13.895	12.58	193.145	1.51	9.49	3.18	7.475	43.625	16.74	3.08	92.69	2.42	2.51	3.995	209.595	543	2.85	1.385	2151	4.785	6.33	0.455	0.725	0.47	0.8	4.555	1.02	0.895	1.6	4.505	202.865	133.19	5.66	43.85	4.545	1.815	89.205
730	16.67	8.265	126.52	1.95	7.84	1.325	5.01	19.95	12.845	1.5	442.23	1.715	1.725	2.04	50.595	729	1.685	1.135	942.5	2.035	1.875	0.425	0.725	0.47	0.59	4.555	0.375	0.895	1.28	4.035	188.65	70.82	1.525	5.655	1.105	1.815	35.745
731	2.61	6.27	112.795	1.51	3.195	1.325	1.53	15.27	8.815	1.5	69.35	1.715	1.725	2.04	72.415	403.83	1.685	1.135	372.11	2.035	1.875	0.425	0.725	0.47	0.59	3.045	0.375	0.895	1.28	1.75	151.48	83.77	1.525	7.915	2.065	1.815	13.535
732	4.585	6.27	139.595	1.51	6.225	1.325	4.475	19.95	10.845	1.5	122.31	1.715	1.725	2.04	72.91	252.165	1.685	1.135	486.485	2.035	1.435	0.425	0.725	0.47	0.59	3.045	0.375	0.895	1.28	0.9	104.015	77.715	1.525	6.81	1.3	1.815	13.535
733	21.085	13.355	75.275	1.51	9.49	1.325	5.01	22.315	12.845	1.675	191.73	1.715	4.67	3.995	108.845	690.5	1.685	1.135	1562.5	2.14	5.705	0.425	0.915	0.885	0.59	4.09	0.375	0.895	2.135	5.28	117.075	74.94	1.525	8.97	1.105	1.815	48.075
734	4.585	8.265	135.975	1.51	6.225	1.325	6.095	19.95	12.845	1.5	123.76	2.155	3.65	2.04	399.365	373.88	1.685	1.135	587.5	2.14	1.875	0.425	0.725	0.47	0.63	2.61	0.375	0.895	1.6	3.485	230.16	194.87	1.525	13.705	4.72	1.815	22.63
735	7.735	11.78	78.145	1.51	4.67	3.18	6.645	19.95	14.81	1.675	120.84	1.715	3.65	2.145	250.69	344.03	1.685	1.135	810	3.395	1.435	0.425	0.725	0.47	0.59	3.415	0.375	0.895	2.135	14.65	102.76	101.49	1.525	9.99	2.24	1.815	27.085
736	12.19	10.09	83.92	1.51	6.225	1.325	5.01	19.95	8.815	1.5	121.575	1.715	5.6	2.04	133.225	674.5	1.685	1.135	1106	2.035	5.08	0.425	0.725	0.47	0.59	4.015	0.375	0.895	1.6	1.14	75.2	103.65	1.525	4.435	1.105	1.815	18.105
737	30.22	8.265	132.4	1.51	4.67	1.325	6.095	19.95	8.815	1.5	209.16	1.715	2.51	2.04	122.11	596	1.685	1.135	1365.5	2.035	1.435	0.425	0.725	0.47	0.59	4.555	0.375	0.895	1.28	0.9	77.42	175.125	1.525	7.915	1.465	1.815	18.105
738	24.875	13.355	122.775	1.51	7.84	2.005	5.82	24.69	12.845	1.5	179.44	1.715	5.6	2.145	180.27	1586.5	1.685	1.135	3652.5	2.14	1.435	0.425	0.725	0.47	0.59	5.02	0.375	0.895	2.135	1.365	45.165	54.01	1.525	6.81	1.22	1.815	27.085
739	39.985	11.78	74.02	1.51	9.49	1.325	6.095	15.27	10.845	1.5	240.6	1.715	2.51	2.145	206.02	715	1.685	1.135	2144	2.14	1.435	0.525	0.725	0.47	0.59	5.335	0.375	0.895	2.135	14.78	179.81	90.455	5.415	10.965	5.075	1.815	31.455
740	6.26	10.09	53.36	1.51	6.225	1.325	5.01	15.27	4.73	1.5	249.99	2.02	2.51	2.04	34.965	279.665	1.685	1.135	562	2.14	1.435	0.425	0.725	0.47	0.59	2.895	0.375	0.895	1.6	2.775	88.345	152.525	1.525	8.45	1.89	1.815	22.63
741	7.735	13.355	133.72	1.51	11.165	4.36	7.755	34.205	22.31	1.675	114.79	1.715	4.67	4.63	145.29	259.285	1.685	1.135	341.085	6.285	4.445	0.455	0.725	0.885	0.59	2.75	0.375	0.895	2.135	0.9	123.78	85.645	1.525	8.97	1.105	1.815	35.745
742	7.015	8.265	56.975	1.51	6.225	1.325	5.28	19.95	10.845	1.5	167.57	1.715	2.51	2.04	160.895	254.425	1.685	1.135	384.26	2.035	1.435	0.425	0.725	0.47	0.59	3.19	0.375	0.895	1.6	1.065	93.215	84.585	1.525	5.655	1.22	1.815	18.105
743	7.735	8.265	58.61	1.51	3.195	1.325	5.01	19.95	6.77	1.5	84.86	1.715	1.725	2.04	108.04	417.81	1.685	1.135	467.09	2.035	1.435	0.425	0.725	0.47	0.59	3.64	0.375	0.895	1.28	0.9	103.33	76.59	1.525	6.24	1.55	1.815	13.535
744	16.475	10.09	55.07	1.51	3.195	1.325	5.55	19.95	8.815	1.5	244.89	1.715	2.51	2.04	173.275	369.76	1.685	1.135	895	2.035	1.435	0.425	0.725	0.47	0.59	3.64	0.38	3.58	1.6	1.325	80.795	94.18	1.525	9.99	3.075	1.815	27.085
745	25.41	8.265	93.975	1.95	6.225	1.325	7.755	29.45	15.78	1.5	260.45	1.715	2.51	2.04	123.62	809	1.685	1.135	1568	2.14	1.435	0.425	0.725	0.47	0.59	4.245	0.375	0.895	1.6	11.31	128.485	152.295	1.525	9.99	2.5	1.815	22.63
746	32.865	37.115	87.11	2.305	48.92	22.175	21.73	115.85	43.285	6.35	367.19	4.47	16.025	35.09	86.69	657	2.25	8.595	1605.5	43.43	9.315	1.925	2.11	5.08	1.135	6.375	0.715	1.27	5.575	4.895	166.325	127.715	4.75	25.215	4.72	7.005	103.265
747	5.86	10.09	72.01	1.51	4.67	1.325	4.74	24.69	6.77	1.5	132.18	1.715	2.51	2.04	85.775	125.675	1.685	1.135	177.175	2.035	1.435	0.425	0.725	0.47	0.59	2.465	0.435	0.895	1.28	0.9	45.705	53.575	1.525	6.81	1.105	1.815	27.085
748	30.11	11.78	138.935	1.51	7.84	3.18	7.2	12.98	12.845	4.32	160.795	1.715	3.65	2.04	171.025	329.01	1.685	1.135	679.5	2.035	1.435	0.425	0.725	0.47	0.59	3.79	0.375	0.895	1.28	1.79	132.205	125.03	1.525	8.97	1.105	1.815	13.535
749	9.065	11.78	65.85	1.51	21.29	1.325	5.55	75.11	12.845	3.08	96.39	2.84	8.705	4.63	94.67	192.435	4.045	1.735	350.15	3.395	4.765	0.425	0.725	0.885	0.59	3.94	0.38	1.155	2.135	2.1	128.17	59.055	4.01	12.37	1.34	1.815	57.785
750	19.435	14.835	116.935	1.51	12.85	4.36	7.2	24.69	15.78	1.5	258.79	1.715	5.6	3.365	107.23	520	1.685	1.385	851	4.785	1.875	0.425	0.725	0.47	0.59	2.04	0.375	0.895	2.135	1.825	162.48	124.845	1.525	9.99	1.975	1.815	35.745
751	24.055	8.265	99.705	1.51	12.85	1.325	5.55	15.27	12.845	1.5	105.955	1.715	2.51	5.915	124.75	451.62	1.685	1.56	1005	4.075	1.875	0.455	1.025	0.885	0.92	4.245	0.375	0.895	2.135	0.9	233.91	75.38	3.17	24.29	2.855	1.815	22.63
752	239.75	88.045	66.81	10.585	135.605	2.7	11.88	252.22	21.465	100.785	229.165	33.725	91.295	61.255	375.12	87.62	15.65	18.185	1874.17	125.885	262.11	9.055	1.245	12.855	1.71	42.805	8.16	21.9	5.29	26.785	1166.1	502.415	14.55	99.3	17.39	104.52	330.565
753	91.77	22.905	114.24	2	29.78	2.7	1.875	34.005	1.45	15.85	957.635	0.55	1.9	1.85	626.335	0.65	0.755	0.6	1699.81	2.075	4.7	0.6	0.2	0.25	0.35	2.25	0.125	3.18	9.7	15.305	74.27	373.11	3.65	20.29	7.44	0.75	257.155
754	17.635	3.8	28.585	0.4	5.9	2.7	3.75	11.35	1.45	0.735	574.33	0.55	1.9	3.7	91.855	0.65	0.3	0.6	862.485	4.15	4.7	0.6	0.4	0.5	0.35	2.25	0.125	9.6	4.72	11.09	174.35	272.83	1.45	22.305	7.14	0.75	398.845
755	42.03	3.8	50.81	0.4	3.61	35.695	3.75	11.35	13.345	0.4	231.385	0.55	1.9	3.7	441.965	0.65	0.3	0.6	978.055	4.15	4.7	0.6	0.4	0.5	0.35	2.25	0.125	0.45	0.7	11.54	394.585	397.035	3.375	17.485	6.71	0.75	92.75
756	20.56	37.755	49.345	0.4	17.04	1.35	1.875	34.005	19.565	4.96	598.515	36.08	1.9	3.7	555.22	0.65	0.3	0.655	812.405	2.075	4.7	0.6	0.2	0.5	0.35	2.25	0.325	25.055	7.73	18.425	1210.62	420.24	1.525	15.84	14.84	0.75	146.1
757	51.49	3.8	63.985	7.005	338.45	2.7	3.75	5.675	1.45	3.64	835.205	7.82	1.9	3.7	165.73	0.65	0.3	2.31	1345.83	33.63	4.7	0.6	0.2	0.5	0.35	2.25	0.125	140.28	0.7	37.91	524.555	628.635	1.45	14.68	15.765	0.75	378.77
758	34.865	17.82	16.335	3.565	22.63	2.7	3.75	34.005	2.005	1.2	793.695	8.725	1.9	3.7	431.26	0.65	0.3	0.6	1568.21	9.15	4.7	0.6	0.2	0.5	0.35	2.25	3.125	3.75	4.72	2.455	210.685	319.885	1.45	1.5	10.025	22.495	252.12
759	29.83	26.965	129.34	0.79	5.9	2.7	4.22	34.005	21.465	0.2	598.775	4.305	13.115	3.7	140.66	0.65	0.3	3.855	981.6	2.075	4.7	0.6	0.2	0.675	0.35	2.25	0.25	0.475	4.12	11.285	404.325	564.94	1.45	6.27	9.315	0.75	72.785
760	2.71	56.36	74.055	1.48	33.26	86.34	4.22	11.35	1.45	45.015	436.34	37.935	1.9	3.7	488.06	0.65	3.655	0.6	1132.45	6.73	4.7	0.6	0.2	0.25	0.35	2.25	0.325	8.49	3.045	12.505	992.775	406.425	4.455	39.53	22.185	0.75	503.27
761	75.455	17.82	81.205	2.055	17.515	23.545	3.75	83.935	1.45	1.015	841.075	3.33	1.9	3.7	110.35	0.65	0.3	1.86	1456.4	2.075	4.7	0.6	0.2	0.5	0.35	2.25	0.25	9.28	10.375	29.695	368.26	433.72	2.105	14.68	6.685	0.75	235.12
762	179.05	31.27	66.535	1.165	17.04	2.7	3.75	5.675	20.525	4.585	697.93	1.875	49.68	3.7	473.63	17.16	0.3	0.6	1623.25	19.5	4.7	0.6	0.2	0.5	0.35	2.25	1.19	0.45	0.915	33.375	313.69	279.42	6.705	14.385	7.695	27.475	92.75
763	29.83	45.52	50.295	0.53	23.99	2.7	3.75	23.34	1.45	9.78	506.34	15.25	18.235	3.7	241.82	0.65	0.3	0.6	1069.22	4.15	4.7	0.6	0.2	0.5	0.35	2.25	0.525	0.45	0.7	10.44	553.835	313.005	1.45	10.81	6.985	0.75	14.215
764	131.38	3.8	109.735	10.525	19.865	6.515	3.75	11.35	1.45	1.765	721.16	3.815	1.9	3.7	480.92	0.65	0.3	0.6	1650.06	2.075	4.7	0.6	0.4	0.5	0.35	2.25	0.25	0.54	11.96	27.615	339.72	541.71	1.45	34.14	14.425	0.75	79.92
765	83.445	9.915	99.64	0.4	24.445	2.7	3.75	11.35	1.45	17.085	413.445	0.595	1.9	3.7	390.515	0.65	0.3	0.915	916.935	4.15	378.585	0.6	12.43	1.325	0.35	2.25	0.46	0.475	2.58	20.265	442.12	391.525	1.605	7.445	7.19	0.75	417.26
766	82.99	20.54	66.4	1.165	21.71	8.185	1.875	34.005	34.975	9.31	675.605	4.63	89.78	1.85	250.945	78.11	0.3	0.6	1526.14	93.11	4.7	0.6	0.2	0.25	0.35	2.25	4.38	0.225	3.045	15.185	681.955	464.705	6.08	42.08	9.44	106.3	233.77
767	51.79	14.51	22.695	10.435	39.235	2.7	1.875	59.545	1.45	0.4	575.92	16.66	1.9	3.7	498.285	0.65	0.3	153.22	1471.37	5.255	4.7	0.84	0.4	1.47	0.35	2.25	0.125	0.7	4.015	11.175	233.965	388.55	1.45	2.045	12.27	0.75	13.15
768	27.84	20.54	50.415	0.435	21.71	30.175	1.875	51.715	11.025	2.7	871.805	2.6	1.9	3.7	277.425	0.65	0.3	0.6	1304.48	5.75	4.7	0.6	0.2	0.5	0.35	2.25	0.125	1.8	0.7	13.805	700.09	187.865	10.66	48.16	9.645	0.75	474.63
769	68.835	3.8	88.09	3.32	20.79	2.7	3.75	43.285	1.45	1.575	537.48	33.555	1.9	3.7	457	0.65	0.3	0.655	1608.66	5.75	4.7	0.6	0.4	0.5	0.35	2.25	0.595	4.235	2.08	13.5	1106.45	441.475	1.525	21.015	19.28	0.75	13.15
770	152.645	3.8	129.025	13.855	2.385	2.7	3.75	11.35	1.45	1.48	1129.65	1.07	1.9	3.7	298.77	0.65	0.3	4.135	1698.33	8.185	4.7	0.6	0.4	0.5	0.35	2.25	0.125	9.92	6.2	115.04	552.89	259.035	13.045	31.64	13.965	0.75	33.71
771	38.305	17.82	26.69	4.25	17.99	2.7	3.75	23.34	1.45	1.67	530.5	42.755	1.9	3.7	201.01	0.65	0.3	1.155	1316.62	4.265	4.7	0.6	0.4	0.5	0.35	2.25	0.125	0.45	5.66	5.265	514.475	365.39	1.45	19.55	8.45	0.75	13.15
772	19.135	90.2	44.64	4.89	95.57	36.7	10.545	116.73	5.645	1.95	677.21	0.55	17.175	3.7	242.47	0.65	0.3	0.3	1289.38	8.185	4.7	0.6	0.815	0.965	0.35	2.25	0.46	70.085	0.7	32.83	251.95	491.845	1.45	16.26	10.385	0.75	314.145
773	18.765	17.82	79.455	9.14	86.615	5.01	1.875	11.35	1.45	6.19	446.095	0.595	1.9	3.7	425.255	0.65	1.985	0.6	869.015	6.73	4.7	0.6	0.4	0.5	0.35	2.25	0.125	13.65	0.7	13.265	918	472.245	1.83	14.085	11.455	0.75	176.03
774	32.8	12.47	82.91	8.455	33.695	2.7	3.75	11.35	1.45	6.19	853.3	1.55	1.9	3.7	209.785	0.65	0.3	0.6	998.505	10.11	4.7	0.6	0.4	0.5	0.35	2.25	0.25	5.485	0.915	13.73	293.165	490.6	5.31	34.41	6.005	0.75	459.74
775	95.495	9.915	134.195	2.35	21.71	2.7	3.75	11.35	1.45	0.455	412.305	0.55	1.9	3.7	321.55	0.65	0.3	0.6	1224.24	2.075	4.7	0.6	0.2	0.5	0.35	2.25	0.25	1.115	0.7	16.815	379.06	333.43	11.405	48.61	7.695	0.75	168.98
776	39.02	9.915	87.73	2.75	17.04	2.7	3.75	43.285	5.645	0.455	628.92	2.84	1.9	3.7	192.22	0.65	0.3	0.6	1339.01	2.075	4.7	0.6	0.2	0.5	0.35	2.25	0.125	0.45	0.7	51.125	263.08	425.13	2.235	16.945	5.48	0.75	324.49
777	97.26	33.575	58.505	8.05	18.46	26.555	6.275	38.775	1.45	1.015	844.825	0.55	27.495	3.7	123.68	5.46	0.3	0.6	1747.53	17.18	4.7	0.6	0.52	0.5	0.35	2.25	0.685	0.45	0.7	153.245	284.605	435.8	1.76	20.045	7.845	5.395	13.15
778	80.21	25.025	43.37	10.495	6.995	2.7	5.14	93.395	8.5	0.4	1128.16	0.595	1.9	3.7	199.305	2.205	0.3	0.6	1540.01	271.27	4.7	0.3	7.715	0.5	0.35	2.25	0.125	9.455	0.7	62.965	311.965	505.74	1.45	3.315	6.485	0.75	259.64
779	203.14	41.515	53.095	3.425	210.8	41.76	1.875	105.365	44.59	41.285	1023.89	0.55	3.365	3.7	556.79	1.925	0.3	0.6	1538.73	4.76	4.7	0.6	0.655	0.25	0.35	94.23	0.285	0.45	8.055	25.275	137.61	323.375	4.085	16.945	2.795	0.75	114.65
780	100.26	3.8	109.045	0.2	18.93	32.28	3.75	34.005	9.795	0.2	912.37	36.165	1.9	3.7	515.415	0.65	0.3	7.265	1341.93	5.255	4.7	0.6	0.4	0.5	0.35	2.25	0.325	2.17	4.015	10.685	730.645	1734.01	4.835	29.615	12.885	0.75	13.15
781	77.695	3.8	15.15	0.575	23.54	2.7	3.75	746.855	1.45	4.02	485.92	44.19	1.9	3.7	510.44	0.65	0.3	1.155	1496.13	10.11	4.7	0.6	0.4	0.5	0.35	2.25	0.415	2.66	31.865	15.225	1255.25	855.6	1.45	12.835	24.27	0.75	375.18
782	30.93	14.51	64.335	0.66	27.13	2.7	3.75	5.675	1.45	3.08	986.635	0.55	1.9	3.7	152.465	0.65	0.3	0.6	1217.08	2.075	4.7	0.6	0.2	0.5	0.35	2.25	0.125	2.54	3.49	17.055	122.97	384.175	1.45	25.525	7.64	0.75	79.92
783	59.005	17.82	11.535	1.145	27.575	2.7	1.875	34.005	1.45	2.515	419.28	0.275	24.025	3.7	195.965	3.585	0.3	2.965	1483.56	14.375	4.7	0.6	0.2	0.5	0.35	2.25	0.325	3.81	0.915	17.68	457.345	713.525	4.685	17.22	5.03	6.69	379.66
784	49.56	22.905	70.045	17.925	540.93	2.7	3.75	23.34	1.45	1.015	1070.15	3.33	1.9	3.7	163.005	0.65	0.3	2.965	1897.79	12.25	4.7	0.6	0.2	0.5	0.35	2.25	0.25	62.145	12.59	20.535	246.425	240.735	3.695	37.84	7.795	0.75	403.09
785	31.74	3.8	102.83	3.355	23.54	2.7	7.405	11.35	14.45	1.95	446.035	19.985	1.9	3.7	239.155	0.65	0.3	3.855	1410.87	19.27	4.7	0.84	0.4	0.25	0.35	2.25	0.935	0.73	2.58	4.9	1292.88	570.155	1.685	20.045	8.68	0.75	219.86
786	17.83	26.965	52.365	0.4	8.065	2.7	3.75	11.35	1.45	0.4	258.655	0.55	1.9	3.7	220.155	0.65	0.3	0.6	571.22	4.15	4.7	0.6	0.4	0.5	0.35	2.25	0.25	0.45	0.7	9.125	297.62	188.845	1.45	8.1	7.19	0.75	92.75
